# Supplementary material for: SARS-CoV-2 potential drugs, drug targets, and biomarkers: a viral-host interaction network-based analysis
Source: Sci Rep. 2022 Jul 13;12:11934. doi: 10.1038/s41598-022-15898-w (PMC9279364; doi:10.1038/s41598-022-15898-w)
Supplement: Supplementary file 1 — Supplementary Information 1. [file 41598_2022_15898_MOESM1_ESM.xlsx]

## Sheet: Table 1
Table S1: Differentially expressed mRNAs in plasma and leukocyte samples from GSE157103 dataset
Gene Symbol	log2FoldChange	pvalue	padj	Regulated
GLDC	4.4473	1.21e-28	1.02e-24	Up
JCHAIN	4.28216	6.9e-29	1.02e-24	Up
TOP2A	3.03277	2.18e-27	1.23e-23	Up
MCM10	3.09301	2.38e-25	1e-21	Up
DTL	2.80859	5.38e-25	1.82e-21	Up
PBK	3.28697	6.66e-23	1.87e-19	Up
MELK	2.72244	1.49e-22	3.59e-19	Up
RRM2	2.56324	3.51e-22	7.4e-19	Up
CDC6	2.36037	1.62e-21	3.03e-18	Up
BUB1	2.76888	2.01e-21	3.39e-18	Up
ASPM	2.71064	4.03e-21	6.18e-18	Up
DEPDC1B	2.71523	6.26e-21	8.8e-18	Up
BUB1B	2.84884	7.31e-21	9.48e-18	Up
TXNDC5	3.07989	2.8e-20	3.38e-17	Up
SDC1	4.61205	3.68e-19	4.14e-16	Up
IGHG1	4.52416	6.42e-19	6.77e-16	Up
E2F8	2.94449	9.79e-19	9.71e-16	Up
EXO1	2.56929	1.76e-18	1.65e-15	Up
TRIP13	2.37921	2.13e-18	1.89e-15	Up
IFI27	4.80934	2.3e-18	1.94e-15	Up
CDCA2	2.68161	3.55e-18	2.85e-15	Up
MKI67	2.37472	4.95e-18	3.49e-15	Up
POLQ	2.56838	4.73e-18	3.49e-15	Up
STIL	2.1708	4.96e-18	3.49e-15	Up
TYMS	2.6149	6.96e-18	4.7e-15	Up
KIF15	2.49372	2.77e-17	1.8e-14	Up
GINS1	2.22468	3.06e-17	1.91e-14	Up
ESCO2	2.40231	4.12e-17	2.48e-14	Up
TNFRSF17	3.34491	5.89e-17	3.43e-14	Up
NCAPG	2.31966	6.81e-17	3.83e-14	Up
HMMR	2.67188	7.99e-17	4.34e-14	Up
DLGAP5	2.60158	9.03e-17	4.76e-14	Up
DIAPH3	2.95714	1.18e-16	6.05e-14	Up
KIF14	2.50335	2.46e-16	1.22e-13	Up
KCNN3	2.85803	8.14e-16	3.92e-13	Up
SKA3	2.45477	1.25e-15	5.88e-13	Up
CENPF	2.20765	1.72e-15	7.83e-13	Up
SHCBP1	2.09098	1.91e-15	8.47e-13	Up
E2F7	2.9626	2.08e-15	9e-13	Up
KIF11	2.07389	2.39e-15	1.01e-12	Up
KNL1	2.03731	3.03e-15	1.25e-12	Up
HJURP	2.3315	3.89e-15	1.56e-12	Up
CDK1	2.44452	4.79e-15	1.88e-12	Up
ZWINT	2.08564	7.78e-15	2.98e-12	Up
IGLC2	3.51462	1.61e-14	6.02e-12	Up
GPRC5D	3.71534	2.42e-14	8.86e-12	Up
CCNA2	1.91161	4.36e-14	1.57e-11	Up
PLK4	1.90545	5.83e-14	2.05e-11	Up
CDC25A	2.35384	6.45e-14	2.22e-11	Up
GTSE1	2.11066	6.61e-14	2.23e-11	Up
CDC45	2.25678	8.5e-14	2.81e-11	Up
KIF4A	2.48569	9.97e-14	3.23e-11	Up
NUSAP1	1.79223	1.51e-13	4.79e-11	Up
CKAP2L	2.14983	2.23e-13	6.98e-11	Up
HASPIN	2.29752	2.46e-13	7.41e-11	Up
IGHG3	3.39652	2.43e-13	7.41e-11	Up
BHLHA15	3.38451	3.02e-13	8.94e-11	Up
TPX2	2.12	3.11e-13	9.03e-11	Up
CEP55	2.13275	3.59e-13	1.03e-10	Up
MCM4	1.57934	4.08e-13	1.15e-10	Up
CD38	1.83852	4.42e-13	1.21e-10	Up
TICRR	2.38034	4.45e-13	1.21e-10	Up
NCAPH	1.90743	8.36e-13	2.24e-10	Up
CENPE	1.97636	1.46e-12	3.84e-10	Up
NEK2	2.10008	1.88e-12	4.79e-10	Up
ORC1	1.89602	1.86e-12	4.79e-10	Up
H2BC17	2.95974	1.91e-12	4.82e-10	Up
IGF1	2.87713	2.84e-12	7.05e-10	Up
CLSPN	1.41639	3.11e-12	7.59e-10	Up
PALM2AKAP2	1.73469	3.37e-12	8.11e-10	Up
IGLC3	3.03542	5.6e-12	1.33e-09	Up
CCNE2	2.39946	6.28e-12	1.47e-09	Up
KIF20A	2.41037	7.82e-12	1.81e-09	Up
RAD54L	2.16638	8.17e-12	1.86e-09	Up
UCHL1	3.14744	8.41e-12	1.89e-09	Up
OTOF	4.17515	9.15e-12	2.03e-09	Up
CHEK1	1.63246	1.12e-11	2.46e-09	Up
TSHR	2.82315	1.14e-11	2.47e-09	Up
KIF18A	1.98909	2.07e-11	4.43e-09	Up
PHKA1	3.17193	2.45e-11	5.17e-09	Up
MZB1	2.96162	3.02e-11	6.29e-09	Up
DSCC1	1.96119	3.34e-11	6.87e-09	Up
ARHGAP42	2.33473	4.09e-11	8.31e-09	Up
RAD51	1.97063	4.63e-11	9.3e-09	Up
CENPI	2.07826	8.68e-11	1.72e-08	Up
ANKRD45	3.91151	1.02e-10	2e-08	Up
ANLN	2.37248	1.09e-10	2.12e-08	Up
H4C8	2.16172	1.2e-10	2.3e-08	Up
CCNB1	1.77319	1.44e-10	2.73e-08	Up
FAM111B	2.06862	1.72e-10	3.22e-08	Up
DEPDC1	2.30293	2.24e-10	4.16e-08	Up
IGLL5	2.87999	2.32e-10	4.25e-08	Up
TTK	2.04383	2.64e-10	4.78e-08	Up
ALDH1L2	2.20958	2.73e-10	4.9e-08	Up
HELLS	1.6863	2.77e-10	4.91e-08	Up
MCM6	1.16173	3.35e-10	5.89e-08	Up
SGO1	1.61144	4.15e-10	7.22e-08	Up
MIXL1	2.56666	4.2e-10	7.23e-08	Up
PLAAT2	2.71646	4.41e-10	7.51e-08	Up
SPAG5	1.58834	5.59e-10	9.43e-08	Up
INHBA	3.05276	5.95e-10	9.94e-08	Up
POLE2	1.71814	8.41e-10	1.39e-07	Up
SCD	1.6501	9.91e-10	1.62e-07	Up
IGKC	2.55974	1.03e-09	1.67e-07	Up
ABCA13	2.8951	1.2e-09	1.91e-07	Up
KIFC1	1.92141	1.2e-09	1.91e-07	Up
CDCA5	1.94286	1.39e-09	2.19e-07	Up
SUCNR1	1.89985	1.82e-09	2.85e-07	Up
RAD51AP1	1.77297	2.22e-09	3.44e-07	Up
DEFA1	3.50582	2.5e-09	3.83e-07	Up
SMTNL1	2.68521	2.9e-09	4.4e-07	Up
GINS4	1.35051	4.75e-09	7.15e-07	Up
RPH3A	2.33148	4.89e-09	7.3e-07	Up
IGLC1	2.85189	5.77e-09	8.53e-07	Up
CCNB2	1.89455	5.9e-09	8.66e-07	Up
CAV1	2.36065	6.08e-09	8.83e-07	Up
CEP128	1.61393	6.13e-09	8.83e-07	Up
SLC2A5	2.10644	7.22e-09	1.03e-06	Up
USP18	2.91175	7.58e-09	1.07e-06	Up
CENPA	2.07565	8.92e-09	1.25e-06	Up
DENND5B	1.91566	9.88e-09	1.36e-06	Up
MET	3.0537	9.75e-09	1.36e-06	Up
TRAM2	1.44035	9.85e-09	1.36e-06	Up
PARPBP	1.34684	1.07e-08	1.46e-06	Up
PYCR1	2.27757	1.11e-08	1.5e-06	Up
LMAN1	1.56004	1.25e-08	1.68e-06	Up
FOXM1	1.66087	1.39e-08	1.85e-06	Up
WDHD1	1.33424	1.6e-08	2.11e-06	Up
MND1	1.8588	1.69e-08	2.21e-06	Up
SPATS2	1.41467	2.1e-08	2.72e-06	Up
ATAD2	1.2964	2.36e-08	3.01e-06	Up
GINS2	1.75473	2.77e-08	3.52e-06	Up
CIP2A	1.50878	2.81e-08	3.53e-06	Up
CIT	1.78206	2.92e-08	3.65e-06	Up
EPSTI1	2.08448	3.05e-08	3.78e-06	Up
NUF2	1.72775	3.11e-08	3.83e-06	Up
CDC20	2.03269	3.15e-08	3.83e-06	Up
PCLAF	1.60124	3.16e-08	3.83e-06	Up
CDCA3	1.88782	3.19e-08	3.84e-06	Up
FBXO16	3.48686	3.58e-08	4.28e-06	Up
FBXO43	2.24844	4.27e-08	5.07e-06	Up
BHLHE41	2.01772	4.47e-08	5.25e-06	Up
CDCA7	1.47207	4.48e-08	5.25e-06	Up
TENT5C	1.57671	4.64e-08	5.4e-06	Up
FAM83D	1.63705	4.91e-08	5.67e-06	Up
EME1	1.64171	6.11e-08	7.01e-06	Up
ZNF215	1.89858	6.45e-08	7.35e-06	Up
HESX1	2.46693	6.79e-08	7.64e-06	Up
MYBL2	2.00154	6.8e-08	7.64e-06	Up
ERCC6L	1.63819	7.23e-08	8.08e-06	Up
MOXD1	2.0052	7.72e-08	8.57e-06	Up
PRC1	1.59387	8.85e-08	9.75e-06	Up
NCAPG2	1.46364	1.07e-07	1.17e-05	Up
KIF2C	1.77029	1.28e-07	1.39e-05	Up
CEACAM6	2.31098	1.31e-07	1.41e-05	Up
IFI44L	2.75928	1.33e-07	1.43e-05	Up
BRCA2	1.37778	1.38e-07	1.47e-05	Up
CHAC2	1.50651	1.72e-07	1.83e-05	Up
TCF19	1.33349	1.75e-07	1.84e-05	Up
CMPK2	2.35309	2.09e-07	2.18e-05	Up
UHRF1	1.37245	2.12e-07	2.2e-05	Up
OASL	1.89109	2.18e-07	2.24e-05	Up
FBXO39	3.07621	2.26e-07	2.31e-05	Up
TARM1	2.29806	2.56e-07	2.6e-05	Up
NDUFC2-KCTD14	2.88345	2.61e-07	2.63e-05	Up
CDC25C	1.65717	3e-07	3.01e-05	Up
ZCCHC2	1.67065	3.02e-07	3.01e-05	Up
IQGAP3	2.327	3.25e-07	3.23e-05	Up
ESPL1	1.6659	3.59e-07	3.54e-05	Up
SKA1	1.47469	3.63e-07	3.56e-05	Up
ARHGAP11A	1.24313	3.79e-07	3.7e-05	Up
CDCA8	1.31763	3.91e-07	3.79e-05	Up
OAS3	2.35698	5.39e-07	5.19e-05	Up
COL4A4	1.80356	5.61e-07	5.38e-05	Up
XRCC2	1.30823	5.68e-07	5.41e-05	Up
TRIM6	1.83835	5.82e-07	5.51e-05	Up
CCNA1	2.66262	6.24e-07	5.88e-05	Up
CCDC150	1.78449	6.56e-07	6.14e-05	Up
NDC80	1.09322	6.9e-07	6.41e-05	Up
PKHD1L1	1.45298	7.06e-07	6.51e-05	Up
KIF23	1.3154	7.35e-07	6.74e-05	Up
CDC7	1.08169	8.12e-07	7.4e-05	Up
EGF	1.59304	9.3e-07	8.43e-05	Up
UBE2T	1.53176	9.84e-07	8.87e-05	Up
DOC2B	2.31024	9.9e-07	8.88e-05	Up
NEIL3	1.88072	1.06e-06	9.44e-05	Up
SUV39H2	1.11374	1.38e-06	0.000122778	Up
CENPU	1.26466	1.51e-06	0.000133083	Up
MYO1D	1.54339	1.54e-06	0.000135009	Up
CEACAM8	2.46211	1.56e-06	0.000136208	Up
SLC16A14	2.02196	1.69e-06	0.000146755	Up
FAM72D	1.3449	1.87e-06	0.00016146	Up
CADM1	1.68947	1.91e-06	0.000163171	Up
WEE1	1.15998	1.96e-06	0.000167088	Up
H2BC7	1.90708	1.99e-06	0.000168782	Up
ERG	2.23594	2.31e-06	0.000194212	Up
KIF24	1.36722	2.31e-06	0.000194212	Up
MATN2	2.24672	2.34e-06	0.000195229	Up
OAS2	2.0109	2.37e-06	0.000196634	Up
KLHL14	1.98093	2.46e-06	0.000203218	Up
FBXO5	1.1233	2.66e-06	0.00021841	Up
ZNF367	1.12503	2.82e-06	0.000231044	Up
ARHGAP11B	1.8458	2.9e-06	0.000236089	Up
BIRC5	1.77981	3.05e-06	0.000246469	Up
POU2AF1	1.66321	3.05e-06	0.000246469	Up
IFIT1	2.33767	3.14e-06	0.000250795	Up
MMP8	2.69383	3.13e-06	0.000250795	Up
DERL3	2.19873	3.39e-06	0.000269525	Up
SPATS2L	1.94943	3.88e-06	0.000307072	Up
FANCI	1.13395	4.06e-06	0.000318433	Up
IGHA1	2.50577	4.62e-06	0.000360984	Up
SMC2	1.16604	4.88e-06	0.000379114	Up
IGHG2	2.36962	4.98e-06	0.000385057	Up
DEFA3	2.79391	5.16e-06	0.000397386	Up
SPC25	1.3158	5.24e-06	0.000401762	Up
RGS13	2.3054	5.55e-06	0.000423532	Up
MCM2	1.3066	6.23e-06	0.000473199	Up
PARM1	1.75408	6.59e-06	0.000498058	Up
RACGAP1	0.994416	7.12e-06	0.000535663	Up
NET1	1.14865	7.51e-06	0.000562668	Up
DDX60	1.88964	7.67e-06	0.000572135	Up
IFI44	2.01658	8.03e-06	0.000596637	Up
KIAA1958	1.43718	8.63e-06	0.000638308	Up
RSAD2	2.46694	8.94e-06	0.000658341	Up
FAP	2.21123	9.23e-06	0.000676649	Up
ITM2C	1.66995	9.52e-06	0.000694744	Up
PTX3	1.71835	9.83e-06	0.000714402	Up
CSNK2A3	5.14307	1e-05	0.000725245	Up
PLK1	1.42934	1.01e-05	0.000725245	Up
MACC1	1.31708	1.01e-05	0.000725873	Up
DDR2	1.66971	1.03e-05	0.00073946	Up
SLC27A2	1.65683	1.05e-05	0.000747781	Up
COBLL1	1.49202	1.06e-05	0.000750612	Up
SPINK4	3.45359	1.09e-05	0.000771915	Up
OLR1	2.34953	1.13e-05	0.000797224	Up
FN1	2.55837	1.15e-05	0.000804282	Up
PSAT1	1.19213	1.23e-05	0.000854454	Up
TMEM52B	2.05472	1.26e-05	0.000872976	Up
AURKA	1.17615	1.31e-05	0.000900792	Up
MED12L	1.61125	1.31e-05	0.000900792	Up
ACOXL	1.44729	1.37e-05	0.000935911	Up
LAMC1	1.45823	1.47e-05	0.00100355	Up
PRRG4	1.50969	1.87e-05	0.00127319	Up
CENPK	1.42381	1.9e-05	0.00128427	Up
TMEM255A	2.11009	2.16e-05	0.00145267	Up
H2BC15	1.61838	2.28e-05	0.00152147	Up
NES	2.31157	2.37e-05	0.00157382	Up
DCC	2.92758	2.4e-05	0.0015824	Up
TEX9	1.63313	2.87e-05	0.00188122	Up
LAX1	1.51726	2.94e-05	0.00191413	Up
PLS1	1.39873	2.93e-05	0.00191413	Up
TCN1	1.95746	2.97e-05	0.0019293	Up
CEP97	1.40997	3.2e-05	0.00206449	Up
H2BC9	1.45397	3.22e-05	0.00207364	Up
MS4A3	1.97813	3.32e-05	0.00212755	Up
IRF4	1.34377	3.39e-05	0.00216853	Up
FAM72A	1.19035	3.71e-05	0.00234453	Up
SLC35F2	1.21936	3.81e-05	0.0023982	Up
INAVA	1.68087	3.93e-05	0.00246204	Up
SCNN1B	2.69646	4.01e-05	0.00250329	Up
DHCR24	1.13124	4.07e-05	0.0025306	Up
KCTD14	5.82388	4.1e-05	0.00254256	Up
CCNE1	1.2904	4.37e-05	0.00269057	Up
ORC6	1.17888	4.51e-05	0.0027537	Up
GGH	1.37365	4.6e-05	0.00280062	Up
FAM72B	1.26616	5.51e-05	0.00333227	Up
UAP1	1.12471	5.53e-05	0.00333247	Up
TMEM92	1.70427	5.68e-05	0.00341074	Up
IFIT3	1.83137	5.83e-05	0.00348644	Up
OIP5	1.37666	6.18e-05	0.00366769	Up
ZWILCH	0.990695	6.16e-05	0.00366769	Up
STMN1	1.20007	6.58e-05	0.00387978	Up
DEFA4	2.34039	6.66e-05	0.00391337	Up
OAS1	1.67887	6.69e-05	0.00391643	Up
MAD2L1	1.15753	6.74e-05	0.00393128	Up
BCL2L15	1.73973	7e-05	0.00404237	Up
CDC14B	1.17231	6.99e-05	0.00404237	Up
DZIP1L	1.94333	7.99e-05	0.00458085	Up
MYO3B	1.66607	8.05e-05	0.00460425	Up
IGHG4	2.13462	8.22e-05	0.00468458	Up
C12orf75	1.13865	9.57e-05	0.005413	Up
CTSG	2.36851	0.000103126	0.00581644	Up
ARNTL2	1.07457	0.000110562	0.0061849	Up
CRACD	1.39952	0.000110577	0.0061849	Up
IFIH1	1.50177	0.000110759	0.0061849	Up
ARFGEF3	2.05441	0.000117206	0.00647709	Up
ARHGEF12	1.15787	0.000117528	0.00647709	Up
SIGLEC1	2.40278	0.000121428	0.00667012	Up
STOX2	2.01602	0.000121822	0.00667012	Up
TLCD4	1.55186	0.000125189	0.0068323	Up
SLC8A3	1.43674	0.000135211	0.00735545	Up
NAV2	1.83882	0.000138191	0.00749342	Up
FCRL4	2.83469	0.000144543	0.00781272	Up
BPI	1.9621	0.000153295	0.00822937	Up
CAV2	1.3339	0.000153715	0.00822937	Up
NUGGC	1.31142	0.000157156	0.00836048	Up
UBE2C	1.16134	0.000172993	0.00914531	Up
XAF1	1.71571	0.000173721	0.00915509	Up
ARHGEF35	1.40436	0.000189056	0.0098707	Up
EYA2	2.24217	0.000195782	0.0101904	Up
CD24	1.73606	0.000199893	0.0103723	Up
STARD4	1.02821	0.000200812	0.010388	Up
ASAP2	1.44899	0.000212172	0.0109421	Up
IGLC7	2.20052	0.000220927	0.0113589	Up
GRK1	2.78769	0.000223372	0.011415	Up
RBM24	3.27522	0.000222874	0.011415	Up
TNFRSF13B	1.66121	0.000226984	0.0115645	Up
TROAP	1.60173	0.000227914	0.0115769	Up
MYB	1.28644	0.000243733	0.0123433	Up
PRRT4	1.91281	0.000255267	0.0128502	Up
KIAA1614	1.11591	0.000265766	0.0132445	Up
XK	1.20489	0.000266241	0.0132445	Up
KCNA2	1.26525	0.000268595	0.0133223	Up
EZH2	0.888192	0.000270231	0.0133641	Up
TEDC2	1.80234	0.000275554	0.0135876	Up
DNA2	1.00855	0.00028955	0.0142361	Up
PLSCR4	1.72827	0.00031413	0.0152665	Up
TIMELESS	0.94512	0.000325292	0.0156735	Up
HERC5	1.67451	0.000335074	0.0160586	Up
LTF	2.0268	0.000335189	0.0160586	Up
DYRK3	1.47189	0.00034903	0.0166743	Up
NNMT	2.41715	0.000350918	0.0167172	Up
FUT8	0.912353	0.000373372	0.0176869	Up
CXCL13	2.1256	0.000381134	0.0179538	Up
SH3TC2	1.17738	0.000398191	0.018705	Up
SCN5A	2.313	0.00041005	0.0191554	Up
LOC283710	1.3495	0.000420877	0.0195528	Up
LONRF3	1.25673	0.000420197	0.0195528	Up
LEP	1.564	0.000423579	0.0196243	Up
ITGA8	1.66891	0.000433915	0.0199791	Up
TTLL7	1.18479	0.000434791	0.0199791	Up
OXTR	1.42006	0.000445831	0.0204307	Up
RGS16	1.22746	0.000447426	0.0204482	Up
ATAD5	1.00399	0.000452965	0.0205177	Up
FRMD3	1.13002	0.00045268	0.0205177	Up
H2BC8	1.15184	0.000453813	0.0205177	Up
MYZAP	1.40181	0.000453037	0.0205177	Up
HFM1	2.67253	0.00046094	0.0207842	Up
RHOBTB1	1.16119	0.000489798	0.021968	Up
CDC42BPA	1.10928	0.000494186	0.022106	Up
WDR76	0.919589	0.000511782	0.0227723	Up
TRIM5	1.11206	0.000515898	0.022895	Up
GALM	1.27246	0.000537143	0.0236704	Up
LDLR	1.03012	0.00053758	0.0236704	Up
CA12	1.70552	0.000596832	0.0260118	Up
H1-6	1.72114	0.000607786	0.0264168	Up
MANEA	1.11873	0.000613806	0.0266098	Up
NBPF20	1.49891	0.000633094	0.0271667	Up
ADAMTS6	1.38772	0.00063725	0.0272756	Up
SELENOI	0.855602	0.000649864	0.0277451	Up
CIBAR2	2.34878	0.000657312	0.0279217	Up
ITGA9	1.4724	0.00069752	0.0294074	Up
RAPGEF5	1.59893	0.000713199	0.0299189	Up
IRAK2	1.16693	0.000719727	0.0300432	Up
IFIT5	1.32767	0.000753457	0.0312194	Up
CDKN3	1.27659	0.000762474	0.0315156	Up
BAMBI	1.29583	0.000766935	0.0316225	Up
GAREM1	2.19118	0.000778828	0.0320345	Up
STAB2	2.03313	0.000800001	0.0325911	Up
TK1	1.39374	0.00080009	0.0325911	Up
TRPV3	1.38673	0.000809709	0.0329034	Up
TEX2	1.1606	0.000816486	0.0330991	Up
H2BC11	1.0108	0.000823404	0.0332198	Up
OR2B2	2.39041	0.000830092	0.0334097	Up
PTH2R	1.51043	0.000834528	0.0335083	Up
ABCB9	1.50992	0.000840194	0.0336557	Up
ZC3HAV1L	1.19922	0.000862685	0.0343932	Up
CHST1	2.18619	0.000869385	0.0345786	Up
PLCB4	1.57034	0.000876285	0.034771	Up
PARP14	1.24533	0.00090619	0.0358732	Up
OR52K1	1.20652	0.000924918	0.0363586	Up
ANKRD36C	1.16121	0.000976098	0.038104	Up
BTN3A1	1.09235	0.000975281	0.038104	Up
IFIT2	1.43765	0.00101798	0.039465	Up
MX1	1.55073	0.00103447	0.0399204	Up
MYO1B	1.83133	0.00106241	0.0408119	Up
APOL6	1.27098	0.00107344	0.0408635	Up
KCNQ5	1.11209	0.0010715	0.0408635	Up
SMIM38	1.61175	0.0010716	0.0408635	Up
KIF18B	1.04491	0.00108375	0.0410905	Up
SH3GL3	2.21506	0.00108428	0.0410905	Up
LETM2	1.12972	0.0011085	0.0416341	Up
SLC22A16	1.25411	0.001112	0.0416728	Up
RNASE3	1.7055	0.00111523	0.0417011	Up
ZNF684	1.25233	0.00118337	0.0438603	Up
RASGRP3	1.10707	0.00122459	0.0451891	Up
FRAS1	2.35239	0.00127645	0.0469785	Up
TJP1	2.35616	0.00128144	0.0469785	Up
MNS1	1.75112	0.00135037	0.0490789	Up
GBGT1	-1.27083	2.15e-08	2.77e-06	Down
FAM3D	-2.03649	1.96e-07	2.05e-05	Down
TTC9	-1.43755	6.92e-07	6.41e-05	Down
MMP17	-1.70852	1.88e-06	0.00016146	Down
METRNL	-1.25702	3.92e-06	0.000308795	Down
HSPB1	-1.85737	1.96e-05	0.00132292	Down
ZP1	-2.52178	2.19e-05	0.0014652	Down
OBSL1	-1.63873	2.4e-05	0.0015824	Down
NOXA1	-1.95689	3.45e-05	0.00219389	Down
IER5L	-1.23541	3.49e-05	0.00221018	Down
TAGLN	-1.3752	4.3e-05	0.00265545	Down
MLXIPL	-2.49232	4.43e-05	0.00271881	Down
GPR35	-1.25716	5.47e-05	0.00331823	Down
ENHO	-2.4324	6.54e-05	0.00386692	Down
CACNA2D3	-1.61309	6.91e-05	0.00401699	Down
MARCO	-1.49197	7.24e-05	0.0041663	Down
BRAT1	-1.23151	8.51e-05	0.00483247	Down
TNFRSF6B	-1.68294	0.000114527	0.00637422	Down
NAPRT	-1.47321	0.000115124	0.00638637	Down
FBP1	-1.09268	0.000150063	0.0080852	Down
SLC12A9	-1.12029	0.000155984	0.0083244	Down
HAAO	-1.19702	0.000164485	0.00872288	Down
TNNI2	-1.29947	0.000176972	0.00929737	Down
HOTS	-2.03855	0.000186588	0.00977213	Down
EEF1D	-1.25278	0.000251434	0.0126952	Down
CATIP	-1.24418	0.000261	0.0130997	Down
ZNF524	-1.39282	0.000264351	0.0132286	Down
FCER2	-1.48464	0.000292599	0.0143442	Down
PPP1R17	-2.29246	0.000297515	0.0145429	Down
FAAH	-1.2876	0.000299812	0.0146128	Down
ASGR1	-1.30035	0.000322192	0.0155686	Down
SLC15A3	-1.03421	0.000321901	0.0155686	Down
ZNF358	-1.34546	0.000352129	0.0167276	Down
FAM71E1	-2.2518	0.000374822	0.0177059	Down
FXYD5	-1.12952	0.000408868	0.0191532	Down
TNFRSF4	-1.77968	0.000427567	0.0197548	Down
RAB17	-2.39038	0.000482079	0.0216794	Down
TPPP3	-1.82609	0.000507077	0.0226226	Down
SCT	-2.63964	0.000533996	0.023636	Down
VMO1	-2.45729	0.000549983	0.0241534	Down
TPGS1	-1.59378	0.000593653	0.0260035	Down
NOP53	-1.25509	0.000596926	0.0260118	Down
NEURL1	-1.60057	0.000623568	0.0269637	Down
SLC39A4	-1.3541	0.000631327	0.0271667	Down
ZNF837	-2.01641	0.000632408	0.0271667	Down
FXYD7	-1.77665	0.00065411	0.0278558	Down
DENND6B	-1.17643	0.00066087	0.0280023	Down
RPL8	-1.19051	0.000665323	0.0281203	Down
SLC9A3R2	-1.41972	0.000710033	0.0298604	Down
FAM20C	-1.15722	0.000718785	0.0300432	Down
LOC114841035	-1.77162	0.000737702	0.0306505	Down
MOSPD3	-1.1892	0.00073791	0.0306505	Down
BATF3	-1.27535	0.000797103	0.0325911	Down
NAPSA	-1.24792	0.000794891	0.0325911	Down
STK32C	-1.07489	0.000820684	0.0331895	Down
FUT7	-1.28733	0.000855205	0.0341758	Down
SHD	-1.86244	0.000912748	0.0360482	Down
DNASE1L3	-1.48052	0.000921428	0.036306	Down
GPSM1	-1.31418	0.000975156	0.038104	Down
SNAPC2	-1.18579	0.000983158	0.0382909	Down
CRIP2	-1.95395	0.000995904	0.038698	Down
TWF2	-1.01052	0.00102418	0.0396141	Down
HBA2	-1.88707	0.00105589	0.0406542	Down
SHC2	-2.29595	0.00106503	0.0408197	Down
DPP7	-1.39827	0.0010961	0.0414452	Down
CAPS	-1.31781	0.00110844	0.0416341	Down
LTB	-1.19954	0.00110538	0.0416341	Down
SCAND1	-1.25044	0.00112737	0.042062	Down
SEMA6B	-1.70085	0.00114699	0.0426996	Down
HMOX1	-0.991214	0.00115558	0.0429243	Down
SH3TC1	-1.08865	0.0012106	0.0447709	Down
JOSD2	-1.37571	0.00127943	0.0469785	Down
C7orf50	-1.34012	0.00128676	0.0470713	Down
ARHGAP4	-1.03417	0.00133879	0.0488687	Down
CARD9	-1.23175	0.00134306	0.0489189	Down

## Sheet: Table 2
Table S2: Differentially expressed miRNAs in lung cancer cell lines from GSE148729 dataset
miRNA	log2FoldChange	pvalue	padj	Regulation
hsa-miR-4485-3p	4.21641	8.53e-70	3.96e-67	Up
hsa-miR-155-3p	3.25737	9.98e-12	1.54e-09	Up
hsa-miR-4284	2.73553	6.7e-11	7.77e-09	Up
hsa-miR-6891-5p	5.9353	4.65e-10	3.6e-08	Up
hsa-miR-483-3p	7.64457	3.18e-07	2.11e-05	Up
hsa-miR-12136	1.65015	4.02e-06	0.000186747	Up
hsa-miR-103a-3p	1.01269	6.85e-06	0.000264693	Up
hsa-miR-4463	5.25662	1.58e-05	0.000524819	Up
hsa-let-7i-5p	0.770148	0.000217106	0.00503686	Up
hsa-miR-483-5p	6.25164	0.000593909	0.011023	Up
hsa-miR-17-5p	0.864784	0.000895734	0.0153933	Up
hsa-miR-93-5p	0.739216	0.00139171	0.0209414	Up
hsa-miR-3180	6.04956	0.00184341	0.0259195	Up
hsa-miR-3180-3p	6.04956	0.00184341	0.0259195	Up
hsa-miR-107	1.19563	0.0022455	0.0306445	Up
hsa-let-7a-3p	-1.88638	3.01e-14	6.98e-12	Down
hsa-miR-374a-5p	-2.27446	8.52e-11	7.91e-09	Down
hsa-miR-194-5p	-1.23006	1.13e-06	6.57e-05	Down
hsa-miR-21-5p	-1.16181	3.94e-06	0.000186747	Down
hsa-miR-23b-3p	-1.03751	4.82e-06	0.000203479	Down
hsa-miR-429	-1.1957	7.98e-06	0.00028475	Down
hsa-miR-135b-5p	-1.33999	2.07e-05	0.000641819	Down
hsa-miR-374a-3p	-2.15968	2.3e-05	0.000666957	Down
hsa-miR-16-2-3p	-0.968941	0.000110963	0.00302863	Down
hsa-miR-15b-5p	-0.834757	0.000122613	0.00316069	Down
hsa-miR-151a-3p	-0.940601	0.000164002	0.00400509	Down
hsa-miR-23a-3p	-0.798144	0.00028781	0.00635924	Down
hsa-miR-15b-3p	-0.851657	0.000422594	0.00891289	Down
hsa-miR-7-1-3p	-1.06093	0.000506201	0.0102121	Down
hsa-miR-10a-5p	-0.938947	0.000530935	0.0102647	Down
hsa-let-7f-1-3p	-1.05802	0.000757813	0.013524	Down
hsa-miR-365a-3p	-1.08008	0.000973642	0.0155783	Down
hsa-miR-365b-3p	-1.08008	0.000973642	0.0155783	Down
hsa-miR-5701	-1.02406	0.0013991	0.0209414	Down
hsa-let-7b-3p	-0.752539	0.00320077	0.0424331	Down
hsa-miR-4454	-1.8904	0.00379014	0.0488506	Down
hsa-miR-625-3p	-0.775667	0.00389759	0.0488779	Down

## Sheet: Table 3
Table S3: Reactome enriched pathway terms of DEGs in SARS-CoV-2 patients
Pathway identifier	Pathway name	#Entities found	#Entities total	Entities ratio	Entities pValue	Entities FDR	Submitted entities found
R-HSA-69206	G1/S Transition	35	150	0.0105108	1.11022e-16	1.75415e-14	RRM2;CDC7;MCM10;CDC6;TYMS;CDC25A;CCNA2;CCNA1;CCNB1;WEE1;ORC6;CDC45;ORC1;CCNE2;CCNE1;POLE2;CDK1;MCM4;TK1;MCM6;FBXO5;MCM2
R-HSA-69205	G1/S-Specific Transcription	21	43	0.0030131	1.11022e-16	1.75415e-14	CCNA1;RRM2;CDC45;ORC1;CCNE1;CDK1;TK1;CDC6;FBXO5;TYMS;CDC25A
R-HSA-69278	Cell Cycle, Mitotic	100	596	0.041763	1.11022e-16	1.75415e-14	TOP2A;ERCC6L;ZWILCH;NCAPG2;BUB1B;MCM10;FOXM1;SMC2;CDC20;NUF2;MYBL2;NEK2;TK1;FBXO5;GTSE1;KIF23;KNL1;ESCO2;CDC25C;H2BC17;CDC25A;SGO1;CCNA2;CCNA1;H2BC15;ESPL1;CCNE2;CCNE1;H2BC11;BIRC5;MCM4;KIF2C;KIF20A;DNA2;MCM6;MCM2;CDCA5;NCAPG;CDCA8;HMMR;TYMS;CENPA;NCAPH;SKA1;AURKA;CCNB2;CCNB1;CDC45;ORC6;ORC1;BUB1;H4C8;PLK4;H2BC9;GINS1;CENPU;GINS2;H2BC7;RRM2;H2BC8;UBE2C;PLK1;GINS4;CDC7;CDC6;NDC80;ZWINT;TPX2;CENPE;…
R-HSA-1640170	Cell Cycle	110	734	0.051433	1.11022e-16	1.75415e-14	TOP2A;ERCC6L;ZWILCH;DSCC1;NCAPG2;HJURP;BUB1B;MCM10;BRCA2;FOXM1;SMC2;CDC20;EXO1;CHEK1;NUF2;MYBL2;OIP5;NEK2;TK1;FBXO5;GTSE1;KIF23;KNL1;ESCO2;CDC25C;H2BC17;CDC25A;SGO1;CCNA2;CCNA1;H2BC15;ESPL1;CCNE2;CCNE1;H2BC11;BIRC5;MCM4;KIF2C;KIF20A;DNA2;MCM6;MCM2;CDCA5;NCAPG;CDCA8;HMMR;TYMS;CENPA;NCAPH;SKA1;AURKA;CCNB2;CCNB1;CDC45;ORC6;ORC1;RAD54L;CLSPN;BUB1;H4C8;PLK4;H2BC9;GINS1;CENPU;GINS2;H2BC7;RRM2;H2BC8;UBE…
R-HSA-453279	Mitotic G1 phase and G1/S transition	40	173	0.0121225	1.11022e-16	1.75415e-14	TOP2A;RRM2;CDC7;MCM10;CDC6;TYMS;CDC25A;CCNA2;CCNA1;CCNB1;WEE1;ORC6;CDC45;ORC1;CCNE2;CCNE1;POLE2;CDK1;MCM4;MYBL2;TK1;MCM6;FBXO5;MCM2
R-HSA-69620	Cell Cycle Checkpoints	59	280	0.0196202	1.11022e-16	1.75415e-14	ERCC6L;ZWILCH;BUB1B;MCM10;CDC20;EXO1;CHEK1;NUF2;GTSE1;KNL1;CDC25C;H2BC17;CDC25A;SGO1;CCNA2;CCNA1;H2BC15;CCNE2;CCNE1;H2BC11;BIRC5;MCM4;KIF2C;DNA2;MCM6;MCM2;CDCA8;CENPA;SKA1;AURKA;CCNB2;CCNB1;ORC6;CDC45;ORC1;CLSPN;BUB1;H4C8;H2BC9;CENPU;H2BC7;H2BC8;UBE2C;PLK1;CDC7;CDC6;NDC80;ZWINT;CENPE;KIF18A;WEE1;CENPF;CENPI;CENPK;CDK1;SPC25;MAD2L1
R-HSA-156711	Polo-like kinase mediated events	15	23	0.00161166	4.04121e-14	5.45564e-12	CCNB2;WEE1;CCNB1;CENPF;PLK1;MYBL2;FOXM1;CDC25C;CDC25A
R-HSA-141444	Amplification of signal from unattached kinetochores via a MAD2 inhibitory signal	25	94	0.00658678	1.02918e-13	1.08064e-11	ERCC6L;ZWILCH;CDCA8;BUB1B;CENPA;SKA1;AURKA;CDC20;NUF2;BUB1;CENPU;PLK1;KNL1;NDC80;ZWINT;SGO1;CENPE;KIF18A;CENPF;CENPI;CENPK;BIRC5;KIF2C;MAD2L1;SPC25
R-HSA-141424	Amplification of signal from the kinetochores	25	94	0.00658678	1.02918e-13	1.08064e-11	ERCC6L;ZWILCH;CDCA8;BUB1B;CENPA;SKA1;AURKA;CDC20;NUF2;BUB1;CENPU;PLK1;KNL1;NDC80;ZWINT;SGO1;CENPE;KIF18A;CENPF;CENPI;CENPK;BIRC5;KIF2C;MAD2L1;SPC25
R-HSA-2500257	Resolution of Sister Chromatid Cohesion	29	134	0.00938967	1.77414e-13	1.68543e-11	ERCC6L;ZWILCH;CDCA5;CDCA8;BUB1B;CENPA;SKA1;AURKA;CDC20;CCNB2;CCNB1;NUF2;BUB1;CENPU;PLK1;KNL1;NDC80;ZWINT;SGO1;CENPE;KIF18A;CENPF;CENPI;CENPK;CDK1;BIRC5;KIF2C;MAD2L1;SPC25
R-HSA-69618	Mitotic Spindle Checkpoint	26	111	0.00777801	5.63105e-13	4.8427e-11	ERCC6L;ZWILCH;CDCA8;BUB1B;CENPA;SKA1;AURKA;CDC20;NUF2;BUB1;CENPU;UBE2C;PLK1;KNL1;NDC80;ZWINT;SGO1;CENPE;KIF18A;CENPF;CENPI;CENPK;BIRC5;KIF2C;MAD2L1;SPC25
R-HSA-68877	Mitotic Prometaphase	34	211	0.0147852	4.84957e-12	3.63063e-10	ERCC6L;ZWILCH;CDCA5;CDCA8;NCAPG;BUB1B;CENPA;SKA1;NCAPH;AURKA;SMC2;CDC20;CCNB2;CCNB1;NUF2;NEK2;BUB1;PLK4;CENPU;PLK1;KNL1;NDC80;ZWINT;SGO1;CENPE;KIF18A;CENPF;CENPI;CENPK;CDK1;BIRC5;KIF2C;MAD2L1;SPC25
R-HSA-69481	G2/M Checkpoints	29	154	0.0107911	4.97347e-12	3.63063e-10	MCM10;CCNB2;CCNB1;ORC6;CDC45;ORC1;EXO1;CHEK1;CLSPN;GTSE1;H2BC9;H4C8;H2BC7;H2BC8;CDC7;CDC6;CDC25C;H2BC17;CDC25A;WEE1;H2BC15;H2BC11;CDK1;MCM4;DNA2;MCM6;MCM2
R-HSA-9648025	EML4 and NUDC in mitotic spindle formation	25	121	0.00847873	2.20107e-11	1.47472e-09	ERCC6L;ZWILCH;CDCA8;BUB1B;CENPA;SKA1;AURKA;CDC20;NUF2;BUB1;CENPU;PLK1;KNL1;NDC80;ZWINT;SGO1;CENPE;KIF18A;CENPF;CENPI;CENPK;BIRC5;KIF2C;MAD2L1;SPC25
R-HSA-1538133	G0 and Early G1	15	38	0.00266274	4.47937e-11	2.822e-09	TOP2A;CCNA2;CCNA1;CCNE2;CCNE1;CDK1;MYBL2;CDC6;CDC25A
R-HSA-68886	M Phase	47	416	0.02915	8.14595e-11	4.80611e-09	ERCC6L;ZWILCH;CDCA5;NCAPG2;CDCA8;NCAPG;BUB1B;CENPA;SKA1;NCAPH;AURKA;SMC2;CDC20;CCNB2;CCNB1;NUF2;NEK2;FBXO5;BUB1;H2BC9;H4C8;PLK4;CENPU;H2BC7;H2BC8;UBE2C;PLK1;KIF23;KNL1;H2BC17;NDC80;ZWINT;SGO1;CENPE;KIF18A;CENPF;H2BC15;ESPL1;CENPI;CENPK;H2BC11;CDK1;BIRC5;KIF2C;KIF20A;MAD2L1;SPC25
R-HSA-195258	RHO GTPase Effectors	40	326	0.0228435	2.16379e-10	1.19009e-08	ERCC6L;ZWILCH;KIF14;CDCA8;BUB1B;CENPA;IQGAP3;SKA1;AURKA;CDC20;NUF2;BUB1;H2BC9;H4C8;CENPU;H2BC7;H2BC8;PLK1;KNL1;CDC25C;H2BC17;NDC80;ZWINT;CIT;SGO1;CENPE;KIF18A;CENPF;H2BC15;DIAPH3;CENPI;PRC1;NOXA1;CENPK;H2BC11;BIRC5;KIF2C;MAD2L1;SPC25
R-HSA-5663220	RHO GTPases Activate Formins	26	149	0.0104408	3.13558e-10	1.6305e-08	ERCC6L;ZWILCH;CDCA8;BUB1B;CENPA;SKA1;AURKA;CDC20;NUF2;BUB1;CENPU;PLK1;KNL1;NDC80;ZWINT;SGO1;CENPE;KIF18A;CENPF;DIAPH3;CENPI;CENPK;BIRC5;KIF2C;MAD2L1;SPC25
R-HSA-69306	DNA Replication	28	174	0.0121926	3.90429e-10	1.95215e-08	MCM10;ORC6;CDC45;ORC1;H2BC9;H4C8;GINS1;GINS2;H2BC7;H2BC8;UBE2C;GINS4;CDC7;CDC6;H2BC17;CCNA2;CCNA1;H2BC15;CCNE2;CCNE1;POLE2;H2BC11;CDK1;MCM4;DNA2;MCM6;MCM2
R-HSA-176187	Activation of ATR in response to replication stress	14	39	0.00273281	6.62961e-10	3.11591e-08	MCM10;CDC7;CDC6;CDC25C;CDC25A;ORC6;CDC45;ORC1;CHEK1;MCM4;MCM6;CLSPN;MCM2
R-HSA-5693538	Homology Directed Repair	23	130	0.00910938	2.56832e-09	1.15575e-07	H2BC9;H4C8;POLQ;H2BC7;H2BC8;XRCC2;BRCA2;H2BC17;RAD51AP1;CCNA2;CCNA1;H2BC15;RAD51;EME1;EXO1;POLE2;CHEK1;H2BC11;TIMELESS;CDK1;DNA2;CLSPN
R-HSA-2467813	Separation of Sister Chromatids	28	195	0.0136641	4.54218e-09	1.95314e-07	ERCC6L;ZWILCH;CDCA5;CDCA8;BUB1B;CENPA;SKA1;AURKA;CDC20;NUF2;BUB1;CENPU;UBE2C;PLK1;KNL1;NDC80;ZWINT;SGO1;CENPE;KIF18A;CENPF;ESPL1;CENPI;CENPK;BIRC5;KIF2C;MAD2L1;SPC25
R-HSA-5693567	HDR through Homologous Recombination (HRR) or Single Strand Annealing (SSA)	22	124	0.00868895	5.41888e-09	2.11649e-07	H2BC9;H4C8;H2BC7;H2BC8;XRCC2;BRCA2;H2BC17;RAD51AP1;CCNA2;CCNA1;H2BC15;RAD51;EME1;EXO1;POLE2;CHEK1;H2BC11;TIMELESS;CDK1;DNA2;CLSPN
R-HSA-2555396	Mitotic Metaphase and Anaphase	32	250	0.017518	5.42689e-09	2.11649e-07	ERCC6L;ZWILCH;CDCA5;CDCA8;BUB1B;CENPA;SKA1;AURKA;CDC20;CCNB2;CCNB1;NUF2;FBXO5;BUB1;CENPU;UBE2C;PLK1;KNL1;NDC80;ZWINT;SGO1;CENPE;KIF18A;CENPF;ESPL1;CENPI;CENPK;CDK1;BIRC5;KIF2C;MAD2L1;SPC25
R-HSA-69273	Cyclin A/B1/B2 associated events during G2/M transition	12	32	0.00224231	6.82078e-09	2.47177e-07	CCNA2;CCNA1;CCNB2;WEE1;CCNB1;PLK1;CDK1;FOXM1;CDC25C;CDC25A
R-HSA-909733	Interferon alpha/beta signaling	27	186	0.0130334	6.86602e-09	2.47177e-07	RSAD2;MX1;IFIT5;IFIT1;USP18;IFIT3;IFIT2;OASL;IFI27;OAS1;OAS2;IRF4;OAS3;XAF1
R-HSA-68882	Mitotic Anaphase	31	249	0.017448	1.75467e-08	6.14134e-07	ERCC6L;ZWILCH;CDCA5;CDCA8;BUB1B;CENPA;SKA1;AURKA;CDC20;CCNB2;CCNB1;NUF2;BUB1;CENPU;UBE2C;PLK1;KNL1;NDC80;ZWINT;SGO1;CENPE;KIF18A;CENPF;ESPL1;CENPI;CENPK;CDK1;BIRC5;KIF2C;MAD2L1;SPC25
R-HSA-176974	Unwinding of DNA	8	12	0.000840866	3.06986e-08	9.82354e-07	GINS1;GINS2;CDC45;GINS4;MCM4;MCM6;MCM2
R-HSA-774815	Nucleosome assembly	14	54	0.0037839	3.75816e-08	1.12745e-06	H2BC9;H4C8;CENPU;H2BC7;H2BC8;HJURP;KNL1;CENPA;H2BC17;H2BC15;CENPI;CENPK;H2BC11;OIP5
R-HSA-606279	Deposition of new CENPA-containing nucleosomes at the centromere	14	54	0.0037839	3.75816e-08	1.12745e-06	H2BC9;H4C8;CENPU;H2BC7;H2BC8;HJURP;KNL1;CENPA;H2BC17;H2BC15;CENPI;CENPK;H2BC11;OIP5
R-HSA-5693532	DNA Double-Strand Break Repair	24	168	0.0117721	6.3217e-08	1.83329e-06	H2BC9;H4C8;POLQ;H2BC7;H2BC8;EYA2;XRCC2;BRCA2;H2BC17;RAD51AP1;CCNA2;CCNA1;H2BC15;RAD51;EME1;EXO1;POLE2;CHEK1;H2BC11;TIMELESS;CDK1;DNA2;CLSPN
R-HSA-69242	S Phase	24	180	0.012613	2.17512e-07	5.92033e-06	GINS1;GINS2;UBE2C;CDCA5;GINS4;CDC6;ESCO2;CDC25A;CCNA2;CCNA1;WEE1;ORC6;CDC45;CCNE2;ORC1;CCNE1;POLE2;CDK1;MCM4;DNA2;MCM6;MCM2
R-HSA-68962	Activation of the pre-replicative complex	11	36	0.0025226	2.19271e-07	5.92033e-06	ORC6;CDC45;ORC1;POLE2;MCM4;MCM10;CDC7;MCM6;CDC6;MCM2
R-HSA-9716542	Signaling by Rho GTPases, Miro GTPases and RHOBTB3	57	725	0.0508023	3.08233e-07	8.01406e-06	ARHGAP11A;ARHGAP11B;ERCC6L;ZWILCH;KIF14;BUB1B;ARHGAP4;CDC20;ARHGAP42;NUF2;EPSTI1;CEP97;ARHGEF12;KNL1;TEX2;CDC25C;H2BC17;CIT;SGO1;DEPDC1B;H2BC15;CCNE1;H2BC11;BIRC5;KIF2C;CDCA8;IQGAP3;CENPA;SKA1;RHOBTB1;AURKA;LMAN1;RACGAP1;BUB1;H4C8;H2BC9;CENPU;H2BC7;H2BC8;CAV1;PLK1;CDC42BPA;NDC80;ZWINT;NET1;ANLN;CENPE;KIF18A;CENPF;DIAPH3;PRC1;CENPI;NOXA1;CENPK;SPC25;MAD2L1
R-HSA-194315	Signaling by Rho GTPases	56	709	0.0496812	3.41536e-07	8.5384e-06	ARHGAP11A;ARHGAP11B;ERCC6L;ZWILCH;KIF14;BUB1B;ARHGAP4;CDC20;ARHGAP42;NUF2;EPSTI1;CEP97;ARHGEF12;KNL1;TEX2;CDC25C;H2BC17;CIT;SGO1;DEPDC1B;H2BC15;H2BC11;BIRC5;KIF2C;CDCA8;IQGAP3;CENPA;SKA1;RHOBTB1;AURKA;LMAN1;RACGAP1;BUB1;H4C8;H2BC9;CENPU;H2BC7;H2BC8;CAV1;PLK1;CDC42BPA;NDC80;ZWINT;NET1;ANLN;CENPE;KIF18A;CENPF;DIAPH3;PRC1;CENPI;NOXA1;CENPK;SPC25;MAD2L1
R-HSA-73886	Chromosome Maintenance	20	138	0.00966996	6.32504e-07	1.58126e-05	H2BC9;H4C8;CENPU;H2BC7;H2BC8;DSCC1;HJURP;KNL1;CENPA;H2BC17;CCNA2;CCNA1;H2BC15;CENPI;CENPK;H2BC11;CDK1;RAD54L;OIP5;DNA2
R-HSA-69275	G2/M Transition	25	212	0.0148553	1.11315e-06	2.67155e-05	PLK4;PLK1;HMMR;FOXM1;CDC25C;CDC25A;AURKA;CCNA2;TPX2;CCNB2;CCNA1;WEE1;CCNB1;CENPF;CDK1;MYBL2;NEK2;GTSE1
R-HSA-453274	Mitotic G2-G2/M phases	25	214	0.0149954	1.31248e-06	3.01871e-05	PLK4;PLK1;HMMR;FOXM1;CDC25C;CDC25A;AURKA;CCNA2;TPX2;CCNB2;CCNA1;WEE1;CCNB1;CENPF;CDK1;MYBL2;NEK2;GTSE1
R-HSA-69002	DNA Replication Pre-Initiation	18	120	0.00840866	1.4205e-06	3.25019e-05	H2BC9;H4C8;H2BC7;H2BC8;MCM10;CDC7;CDC6;H2BC17;ORC6;H2BC15;CDC45;ORC1;POLE2;H2BC11;MCM4;MCM6;MCM2
R-HSA-69239	Synthesis of DNA	19	133	0.0093196	1.47736e-06	3.25019e-05	GINS1;GINS2;UBE2C;GINS4;CDC6;CCNA2;CCNA1;ORC6;CDC45;CCNE2;ORC1;CCNE1;POLE2;CDK1;MCM4;DNA2;MCM6;MCM2
R-HSA-2299718	Condensation of Prophase Chromosomes	12	55	0.00385397	2.0628e-06	4.33187e-05	H2BC9;H4C8;H2BC7;CCNB1;H2BC8;H2BC15;PLK1;H2BC11;NCAPG2;CDK1;H2BC17;SMC2
R-HSA-5693607	Processing of DNA double-strand break ends	15	90	0.0063065	3.06476e-06	6.43599e-05	H2BC9;H4C8;H2BC7;H2BC8;H2BC17;CCNA2;CCNA1;H2BC15;EXO1;CHEK1;H2BC11;TIMELESS;CDK1;DNA2;CLSPN
R-HSA-69473	G2/M DNA damage checkpoint	14	81	0.00567585	4.32684e-06	8.65369e-05	H2BC9;H4C8;H2BC7;H2BC8;CDC25C;H2BC17;WEE1;CCNB1;H2BC15;EXO1;CHEK1;H2BC11;CDK1;DNA2
R-HSA-69478	G2/M DNA replication checkpoint	5	7	0.000490505	8.96303e-06	0.000179261	CCNB2;WEE1;CCNB1;CDK1
R-HSA-6791312	TP53 Regulates Transcription of Cell Cycle Genes	12	65	0.00455469	1.08863e-05	0.00020684	CCNA2;CCNA1;CCNB1;CCNE2;CCNE1;CDK1;CDC25C;E2F7;AURKA;E2F8
R-HSA-6804116	TP53 Regulates Transcription of Genes Involved in G1 Cell Cycle Arrest	7	20	0.00140144	1.5012e-05	0.000285229	CCNA2;CCNA1;CCNE2;CCNE1;E2F7;E2F8
R-HSA-983189	Kinesins	12	68	0.00476491	1.68901e-05	0.000299711	CENPE;KIF18A;KIF18B;RACGAP1;KIFC1;KIF4A;KIF23;KIF2C;KIF20A;KIF11;KIF15
R-HSA-176417	Phosphorylation of Emi1	5	8	0.000560577	1.69359e-05	0.000299711	CDC20;CCNB1;PLK1;CDK1;FBXO5
R-HSA-174143	APC/C-mediated degradation of cell cycle proteins	14	92	0.00644664	1.763e-05	0.000299711	UBE2C;PLK1;BUB1B;AURKA;CDC20;CCNA2;CCNA1;CCNB1;CDK1;NEK2;FBXO5;BUB1;MAD2L1
R-HSA-453276	Regulation of mitotic cell cycle	14	92	0.00644664	1.763e-05	0.000299711	UBE2C;PLK1;BUB1B;AURKA;CDC20;CCNA2;CCNA1;CCNB1;CDK1;NEK2;FBXO5;BUB1;MAD2L1
R-HSA-69190	DNA strand elongation	9	38	0.00266274	2.05248e-05	0.000348922	GINS1;GINS2;CDC45;GINS4;MCM4;DNA2;MCM6;MCM2
R-HSA-2514853	Condensation of Prometaphase Chromosomes	6	15	0.00105108	2.94432e-05	0.000471091	CCNB2;CCNB1;CDK1;NCAPG;NCAPH;SMC2
R-HSA-68616	Assembly of the ORC complex at the origin of replication	9	40	0.00280289	3.04627e-05	0.000487403	H2BC9;H4C8;H2BC7;H2BC8;H2BC15;ORC6;ORC1;H2BC11;H2BC17
R-HSA-913531	Interferon Signaling	33	394	0.0276084	3.14598e-05	0.000503357	RSAD2;MX1;IFIT5;IFIT1;USP18;IFIT3;IFIT2;OASL;HERC5;TRIM6;IFI27;OAS1;OAS2;IRF4;TRIM5;OAS3;XAF1
R-HSA-68867	Assembly of the pre-replicative complex	14	102	0.00714736	5.3046e-05	0.000848736	H2BC9;H4C8;H2BC7;H2BC8;CDC6;H2BC17;ORC6;H2BC15;ORC1;H2BC11;MCM4;MCM6;MCM2
R-HSA-69052	Switching of origins to a post-replicative state	13	93	0.00651671	8.11991e-05	0.00121799	CCNA2;CCNA1;ORC6;CCNE2;ORC1;UBE2C;CCNE1;CDK1;MCM4;MCM6;CDC6;MCM2
R-HSA-5334118	DNA methylation	8	36	0.0025226	9.09289e-05	0.00136393	H2BC9;H4C8;H2BC7;H2BC8;H2BC15;UHRF1;H2BC11;H2BC17
R-HSA-5693568	Resolution of D-loop Structures through Holliday Junction Intermediates	8	36	0.0025226	9.09289e-05	0.00136393	RAD51AP1;RAD51;EME1;EXO1;XRCC2;DNA2;BRCA2
R-HSA-912446	Meiotic recombination	10	58	0.00406419	0.000101306	0.00141828	H2BC9;H4C8;H2BC7;H2BC8;H2BC15;RAD51;H2BC11;MND1;BRCA2;H2BC17
R-HSA-5693537	Resolution of D-Loop Structures	8	37	0.00259267	0.000109543	0.0015336	RAD51AP1;RAD51;EME1;EXO1;XRCC2;DNA2;BRCA2
R-HSA-2559586	DNA Damage/Telomere Stress Induced Senescence	11	71	0.00497512	0.00011749	0.00164485	H2BC9;H4C8;CCNA2;CCNA1;H2BC7;H2BC8;H2BC15;CCNE2;CCNE1;H2BC11;H2BC17
R-HSA-1362300	Transcription of E2F targets under negative control by p107 (RBL1) and p130 (RBL2) in complex with HDAC1	6	20	0.00140144	0.000140968	0.00183259	CCNA2;CDK1;MYBL2
R-HSA-110330	Recognition and association of DNA glycosylase with site containing an affected purine	8	39	0.00273281	0.000156271	0.00203153	H2BC9;H4C8;NEIL3;H2BC7;H2BC8;H2BC15;H2BC11;H2BC17
R-HSA-110328	Recognition and association of DNA glycosylase with site containing an affected pyrimidine	8	42	0.00294303	0.000256151	0.00332997	H2BC9;H4C8;NEIL3;H2BC7;H2BC8;H2BC15;H2BC11;H2BC17
R-HSA-75035	Chk1/Chk2(Cds1) mediated inactivation of Cyclin B:Cdk1 complex	5	15	0.00105108	0.000315443	0.00410076	WEE1;CCNB1;CHEK1;CDK1;CDC25C
R-HSA-212300	PRC2 methylates histones and DNA	8	44	0.00308318	0.000348004	0.00429694	H2BC9;H4C8;H2BC7;H2BC8;H2BC15;H2BC11;H2BC17;EZH2
R-HSA-9701193	Defective HDR through Homologous Recombination (HRR) due to PALB2 loss of function	6	24	0.00168173	0.000370502	0.00429694	RAD51AP1;RAD51;EXO1;XRCC2;DNA2;BRCA2
R-HSA-9701192	Defective HDR through Homologous Recombination (HRR) due to BRCA1 loss-of-function	6	24	0.00168173	0.000370502	0.00429694	RAD51AP1;RAD51;EXO1;XRCC2;DNA2;BRCA2
R-HSA-9704646	Defective HDR through Homologous Recombination Repair (HRR) due to PALB2 loss of BRCA2/RAD51/RAD51C binding function	6	24	0.00168173	0.000370502	0.00429694	RAD51AP1;RAD51;EXO1;XRCC2;DNA2;BRCA2
R-HSA-9704331	Defective HDR through Homologous Recombination Repair (HRR) due to PALB2 loss of BRCA1 binding function	6	24	0.00168173	0.000370502	0.00429694	RAD51AP1;RAD51;EXO1;XRCC2;DNA2;BRCA2
R-HSA-9675136	Diseases of DNA Double-Strand Break Repair	6	24	0.00168173	0.000370502	0.00429694	RAD51AP1;RAD51;EXO1;XRCC2;DNA2;BRCA2
R-HSA-8980692	RHOA GTPase cycle	16	154	0.0107911	0.000376617	0.00429694	ARHGAP11A;ARHGAP11B;ARHGEF12;CAV1;TEX2;IQGAP3;ARHGAP4;CIT;NET1;LMAN1;ANLN;DEPDC1B;ARHGAP42;DIAPH3;RACGAP1
R-HSA-171306	Packaging Of Telomere Ends	7	34	0.00238245	0.000390631	0.00429694	H2BC9;H4C8;H2BC7;H2BC8;H2BC15;H2BC11;H2BC17
R-HSA-73728	RNA Polymerase I Promoter Opening	7	34	0.00238245	0.000390631	0.00429694	H2BC9;H4C8;H2BC7;H2BC8;H2BC15;H2BC11;H2BC17
R-HSA-110331	Cleavage of the damaged purine	8	45	0.00315325	0.000403091	0.004434	H2BC9;H4C8;NEIL3;H2BC7;H2BC8;H2BC15;H2BC11;H2BC17
R-HSA-73894	DNA Repair	29	380	0.0266274	0.000428827	0.00458494	BRCA2;RAD51AP1;EME1;EXO1;CHEK1;PCLAF;CLSPN;H2BC9;H4C8;FANCI;POLQ;H2BC7;H2BC8;EYA2;XRCC2;H2BC17;CCNA2;CCNA1;NEIL3;RAD51;H2BC15;UBE2T;POLE2;H2BC11;TIMELESS;CDK1;DNA2;DTL
R-HSA-176408	Regulation of APC/C activators between G1/S and early anaphase	11	83	0.00581599	0.000436899	0.00458494	CDC20;CCNA2;CCNA1;CCNB1;UBE2C;PLK1;CDK1;BUB1B;FBXO5;BUB1;MAD2L1
R-HSA-113507	E2F-enabled inhibition of pre-replication complex formation	4	9	0.00063065	0.000438383	0.00458494	CCNB1;ORC6;ORC1;CDK1
R-HSA-2980767	Activation of NIMA Kinases NEK9, NEK6, NEK7	4	9	0.00063065	0.000438383	0.00458494	CCNB2;CCNB1;PLK1;CDK1
R-HSA-157579	Telomere Maintenance	13	111	0.00777801	0.000438811	0.00458494	H2BC9;H4C8;H2BC7;H2BC8;DSCC1;H2BC17;CCNA2;CCNA1;H2BC15;H2BC11;CDK1;RAD54L;DNA2
R-HSA-1362277	Transcription of E2F targets under negative control by DREAM complex	6	25	0.0017518	0.000458494	0.00458494	TOP2A;CDC6;CDC25A
R-HSA-73927	Depurination	8	46	0.00322332	0.000465065	0.00465065	H2BC9;H4C8;NEIL3;H2BC7;H2BC8;H2BC15;H2BC11;H2BC17
R-HSA-8953750	Transcriptional Regulation by E2F6	8	46	0.00322332	0.000465065	0.00465065	RRM2;RAD51;CHEK1;CDC7;EZH2
R-HSA-5685942	HDR through Homologous Recombination (HRR)	10	72	0.0050452	0.000550993	0.00550993	RAD51AP1;RAD51;EME1;EXO1;XRCC2;POLE2;CHEK1;DNA2;BRCA2
R-HSA-68949	Orc1 removal from chromatin	10	73	0.00511527	0.000611715	0.00611715	CCNA2;CCNA1;ORC6;ORC1;CDK1;MCM4;MCM6;CDC6;MCM2
R-HSA-9670095	Inhibition of DNA recombination at telomere	8	48	0.00336346	0.000612205	0.00612205	H2BC9;H4C8;H2BC7;H2BC8;H2BC15;H2BC11;RAD54L;H2BC17
R-HSA-9675135	Diseases of DNA repair	7	37	0.00259267	0.000640683	0.00640683	RAD51AP1;NEIL3;RAD51;EXO1;XRCC2;DNA2;BRCA2
R-HSA-9013026	RHOB GTPase cycle	10	75	0.00525541	0.000749804	0.00749804	NET1;ANLN;DEPDC1B;DIAPH3;ARHGEF12;RACGAP1;CAV1;IQGAP3;CIT
R-HSA-110329	Cleavage of the damaged pyrimidine	8	51	0.00357368	0.000901271	0.00811144	H2BC9;H4C8;NEIL3;H2BC7;H2BC8;H2BC15;H2BC11;H2BC17
R-HSA-73928	Depyrimidination	8	51	0.00357368	0.000901271	0.00811144	H2BC9;H4C8;NEIL3;H2BC7;H2BC8;H2BC15;H2BC11;H2BC17
R-HSA-176814	Activation of APC/C and APC/C:Cdc20 mediated degradation of mitotic proteins	10	77	0.00539556	0.000912595	0.00821335	CDC20;CCNA2;CCNA1;CCNB1;UBE2C;PLK1;CDK1;BUB1B;NEK2;BUB1;MAD2L1
R-HSA-2559582	Senescence-Associated Secretory Phenotype (SASP)	11	91	0.00637657	0.000918835	0.00826952	H2BC9;H4C8;CCNA2;CCNA1;H2BC7;H2BC8;H2BC15;UBE2C;H2BC11;CDK1;H2BC17
R-HSA-170145	Phosphorylation of proteins involved in the G2/M transition by Cyclin A:Cdc2 complexes	3	5	0.000350361	0.00100144	0.00901298	CCNA2;CCNA1;CDK1
R-HSA-9710421	Defective pyroptosis	8	52	0.00364375	0.00101885	0.00916966	H2BC9;H4C8;H2BC7;H2BC8;H2BC15;H2BC11;H2BC17;EZH2
R-HSA-6811434	COPI-dependent Golgi-to-ER retrograde traffic	12	107	0.00749772	0.00103726	0.00933531	CENPE;KIF18A;KIF18B;RACGAP1;KIFC1;KIF4A;KIF23;KIF2C;KIF20A;KIF11;KIF15
R-HSA-9013106	RHOC GTPase cycle	10	79	0.0055357	0.00110331	0.00992981	LMAN1;ANLN;DEPDC1B;DIAPH3;ARHGEF12;RACGAP1;CAV1;IQGAP3;CIT

## Sheet: Table 4
Table S4: RNA regulatory interactions network that were retrieved from TFmiR
name	interaction	evidence	source
hsa-let-7i-5p (interacts with) SCD	mirna-gene	Predicted	Starbase
hsa-let-7i-5p (interacts with) RGS16	mirna-gene	Predicted	Starbase
hsa-let-7i-5p (interacts with) EZH2	mirna-gene	Predicted	Starbase
hsa-let-7i-5p (interacts with) SLC12A9	mirna-gene	Predicted	Starbase
hsa-let-7i-5p (interacts with) FRAS1	mirna-gene	Predicted	Starbase
hsa-let-7i-5p (interacts with) XK	mirna-gene	Predicted	Starbase
hsa-let-7i-5p (interacts with) CDC25A	mirna-gene	Predicted	Starbase
hsa-let-7i-5p (interacts with) OLR1	mirna-gene	Predicted	Starbase
hsa-mir-103a-3p (interacts with) SPATS2L	mirna-gene	Predicted	Starbase
hsa-mir-103a-3p (interacts with) ZCCHC2	mirna-gene	Predicted	Starbase
hsa-mir-103a-3p (interacts with) RBM24	mirna-gene	Predicted	Starbase
hsa-mir-103a-3p (interacts with) TJP1	mirna-gene	Predicted	Starbase
hsa-mir-103a-3p (interacts with) KIF23	mirna-gene	Predicted	Starbase
hsa-mir-103a-3p (interacts with) CCNE1	mirna-gene	Experimental	mirtarbase
hsa-mir-103a-3p (interacts with) NAV2	mirna-gene	Predicted	Starbase
hsa-mir-103a-3p (interacts with) CAV1	mirna-gene	Experimental	mirtarbase
hsa-mir-107 (interacts with) CCNE1	mirna-gene	Experimental	mirtarbase.adstudy
hsa-mir-107 (interacts with) NAV2	mirna-gene	Predicted	Starbase
hsa-mir-107 (interacts with) RBM24	mirna-gene	Predicted	Starbase
hsa-mir-107 (interacts with) KIF23	mirna-gene	Predicted	Starbase
hsa-mir-107 (interacts with) ZCCHC2	mirna-gene	Predicted	Starbase
hsa-mir-107 (interacts with) TJP1	mirna-gene	Predicted	Starbase
hsa-mir-107 (interacts with) SPATS2L	mirna-gene	Predicted	Starbase
hsa-mir-10a-5p (interacts with) ZNF367	mirna-gene	Predicted	Starbase
hsa-mir-10a-5p (interacts with) CADM1	mirna-gene	Predicted	Starbase
hsa-mir-10a-5p (interacts with) E2F7	mirna-gene	Predicted	Starbase
hsa-mir-10a-5p (interacts with) SDC1	mirna-gene	Predicted	Starbase
hsa-mir-135b-5p (interacts with) ARHGAP11A	mirna-gene	Predicted	Starbase
hsa-mir-135b-5p (interacts with) NET1	mirna-gene	Predicted	Starbase
hsa-mir-151a-3p (interacts with) CCNE1	mirna-gene	Experimental	mirtarbase
hsa-mir-15b-5p (interacts with) IRAK2	mirna-gene	Predicted	Starbase
hsa-mir-15b-5p (interacts with) WEE1	mirna-gene	Predicted	Starbase
hsa-mir-15b-5p (interacts with) ANLN	mirna-gene	Predicted	Starbase
hsa-mir-15b-5p (interacts with) TPPP3	mirna-gene	Predicted	Starbase
hsa-mir-15b-5p (interacts with) CADM1	mirna-gene	Predicted	Starbase
hsa-mir-15b-5p (interacts with) ZCCHC2	mirna-gene	Predicted	Starbase
hsa-mir-15b-5p (interacts with) ZNF367	mirna-gene	Predicted	Starbase
hsa-mir-15b-5p (interacts with) CHEK1	mirna-gene	Predicted	Starbase
hsa-mir-15b-5p (interacts with) CDC25A	mirna-gene	Predicted	Starbase
hsa-mir-15b-5p (interacts with) E2F7	mirna-gene	Predicted	Starbase
hsa-mir-15b-5p (interacts with) RBM24	mirna-gene	Predicted	Starbase
hsa-mir-15b-5p (interacts with) LAMC1	mirna-gene	Predicted	Starbase
hsa-mir-15b-5p (interacts with) CCNE1	mirna-gene	Experimental	mirtarbase
hsa-mir-15b-5p (interacts with) STOX2	mirna-gene	Predicted	Starbase
hsa-mir-15b-5p (interacts with) KIF23	mirna-gene	Predicted	Starbase
hsa-mir-17-5p (interacts with) POLQ	mirna-gene	Predicted	Starbase
hsa-mir-17-5p (interacts with) CEP97	mirna-gene	Predicted	Starbase
hsa-mir-17-5p (interacts with) MED12L	mirna-gene	Predicted	Starbase
hsa-mir-17-5p (interacts with) CIT	mirna-gene	Predicted	Starbase
hsa-mir-17-5p (interacts with) DENND5B	mirna-gene	Predicted	Starbase
hsa-mir-17-5p (interacts with) BAMBI	mirna-gene	Predicted	Starbase
hsa-mir-17-5p (interacts with) KIF23	mirna-gene	Predicted	Starbase
hsa-mir-17-5p (interacts with) RACGAP1	mirna-gene	Predicted	Starbase
hsa-mir-17-5p (interacts with) MYO1D	mirna-gene	Predicted	Starbase
hsa-mir-17-5p (interacts with) LDLR	mirna-gene	Predicted	Starbase
hsa-mir-17-5p (interacts with) WEE1	mirna-gene	Experimental	mirtarbase
hsa-mir-17-5p (interacts with) ATAD2	mirna-gene	Predicted	Starbase
hsa-mir-17-5p (interacts with) TTC9	mirna-gene	Predicted	Starbase
hsa-mir-17-5p (interacts with) PLSCR4	mirna-gene	Predicted	Starbase
hsa-mir-17-5p (interacts with) PBK	mirna-gene	Predicted	Starbase
hsa-mir-17-5p (interacts with) NAV2	mirna-gene	Predicted	Starbase
hsa-mir-17-5p (interacts with) ZNF367	mirna-gene	Predicted	Starbase
hsa-mir-194-5p (interacts with) DEPDC1B	mirna-gene	Predicted	Starbase
hsa-mir-194-5p (interacts with) ITGA9	mirna-gene	Experimental	mirtarbase
hsa-mir-21-5p (interacts with) ZNF367	mirna-gene	Predicted	Starbase
hsa-mir-21-5p (interacts with) CDC25A	mirna-gene	Experimental	mirtarbase
hsa-mir-21-5p (interacts with) PTX3	mirna-gene	Experimental	mirtarbase
hsa-mir-21-5p (interacts with) CADM1	mirna-gene	Predicted	Starbase
hsa-mir-21-5p (interacts with) MATN2	mirna-gene	Predicted	Starbase
hsa-mir-21-5p (interacts with) ARHGEF12	mirna-gene	Predicted	Starbase
hsa-mir-21-5p (interacts with) NCAPG	mirna-gene	Experimental	mirtarbase
hsa-mir-23a-3p (interacts with) TJP1	mirna-gene	Predicted	Starbase
hsa-mir-23a-3p (interacts with) PLCB4	mirna-gene	Predicted	Starbase
hsa-mir-23a-3p (interacts with) FANCI	mirna-gene	Predicted	Starbase
hsa-mir-23a-3p (interacts with) MET	mirna-gene	Predicted	Starbase
hsa-mir-23a-3p (interacts with) COL4A4	mirna-gene	Predicted	Starbase
hsa-mir-23a-3p (interacts with) ADAMTS6	mirna-gene	Predicted	Starbase
hsa-mir-23a-3p (interacts with) ZCCHC2	mirna-gene	Predicted	Starbase
hsa-mir-23a-3p (interacts with) GPSM1	mirna-gene	Predicted	Starbase
hsa-mir-23b-3p (interacts with) ADAMTS6	mirna-gene	Predicted	Starbase
hsa-mir-23b-3p (interacts with) TJP1	mirna-gene	Predicted	Starbase
hsa-mir-23b-3p (interacts with) ZCCHC2	mirna-gene	Predicted	Starbase
hsa-mir-23b-3p (interacts with) FANCI	mirna-gene	Predicted	Starbase
hsa-mir-23b-3p (interacts with) PLCB4	mirna-gene	Predicted	Starbase
hsa-mir-23b-3p (interacts with) GPSM1	mirna-gene	Predicted	Starbase
hsa-mir-23b-3p (interacts with) COL4A4	mirna-gene	Predicted	Starbase
hsa-mir-23b-3p (interacts with) MET	mirna-gene	Experimental	mirtarbase
hsa-mir-374a-5p (interacts with) KIF20A	mirna-gene	Predicted	Starbase
hsa-mir-374a-5p (interacts with) XK	mirna-gene	Predicted	Starbase
hsa-mir-374a-5p (interacts with) ANLN	mirna-gene	Predicted	Starbase
hsa-mir-374a-5p (interacts with) MED12L	mirna-gene	Predicted	Starbase
hsa-mir-374a-5p (interacts with) IFIT5	mirna-gene	Predicted	Starbase
hsa-mir-429 (interacts with) SCD	mirna-gene	Predicted	Starbase
hsa-mir-429 (interacts with) DENND5B	mirna-gene	Predicted	Starbase
hsa-mir-429 (interacts with) ANLN	mirna-gene	Predicted	Starbase
hsa-mir-429 (interacts with) CCNE2	mirna-gene	Predicted	Starbase
hsa-mir-429 (interacts with) IFIT5	mirna-gene	Predicted	Starbase
hsa-mir-429 (interacts with) LAMC1	mirna-gene	Predicted	Starbase
hsa-mir-429 (interacts with) KLHL14	mirna-gene	Predicted	Starbase
hsa-mir-93-5p (interacts with) CIT	mirna-gene	Predicted	Starbase
hsa-mir-93-5p (interacts with) MYO1D	mirna-gene	Predicted	Starbase
hsa-mir-93-5p (interacts with) CEP97	mirna-gene	Predicted	Starbase
hsa-mir-93-5p (interacts with) MED12L	mirna-gene	Predicted	Starbase
hsa-mir-93-5p (interacts with) PLSCR4	mirna-gene	Predicted	Starbase
hsa-mir-93-5p (interacts with) BAMBI	mirna-gene	Predicted	Starbase
hsa-mir-93-5p (interacts with) IFIT5	mirna-gene	Predicted	Starbase
hsa-mir-93-5p (interacts with) NAV2	mirna-gene	Predicted	Starbase
hsa-mir-93-5p (interacts with) TTC9	mirna-gene	Predicted	Starbase
hsa-mir-93-5p (interacts with) PBK	mirna-gene	Predicted	Starbase
hsa-mir-93-5p (interacts with) POLQ	mirna-gene	Predicted	Starbase
hsa-mir-93-5p (interacts with) KIF23	mirna-gene	Predicted	Starbase
hsa-mir-93-5p (interacts with) DENND5B	mirna-gene	Predicted	Starbase
hsa-mir-93-5p (interacts with) ZNF367	mirna-gene	Predicted	Starbase
hsa-mir-93-5p (interacts with) LDLR	mirna-gene	Predicted	Starbase
hsa-mir-93-5p (interacts with) ATAD2	mirna-gene	Predicted	Starbase
hsa-mir-93-5p (interacts with) RACGAP1	mirna-gene	Predicted	Starbase
hsa-mir-93-5p (interacts with) WEE1	mirna-gene	Predicted	Starbase
hsa-let-7i-5p (interacts with) RRM2	mirna-TF	Predicted	Starbase
hsa-mir-103a-3p (interacts with) MYB	mirna-TF	Predicted	Starbase
hsa-mir-107 (interacts with) MYB	mirna-TF	Experimental	mirtarbase.adstudy
hsa-mir-15b-5p (interacts with) MYB	mirna-TF	Predicted	Starbase
hsa-mir-17-5p (interacts with) RRM2	mirna-TF	Predicted	Starbase
hsa-mir-21-5p (interacts with) ERG	mirna-TF	Predicted	Starbase
hsa-mir-429 (interacts with) MYB	mirna-TF	Predicted	Starbase
hsa-mir-93-5p (interacts with) RRM2	mirna-TF	Predicted	Starbase
ERG (interacts with) HMOX1	tf-gene	Predicted	TRED
IRF4 (interacts with) IRF4	tf-gene	Experimental	PMID20584335
MYB (interacts with) WDHD1	tf-gene	Predicted	TRED
MYB (interacts with) EZH2	tf-gene	Predicted	TRED
MYB (interacts with) TXNDC5	tf-gene	Predicted	TRED
MYB (interacts with) UCHL1	tf-gene	Predicted	TRED
MYB (interacts with) EXO1	tf-gene	Predicted	TRED
MYB (interacts with) CDC7	tf-gene	Predicted	TRED
MYB (interacts with) TK1	tf-gene	Predicted	TRED
MYB (interacts with) HMMR	tf-gene	Predicted	TRED
MYB (interacts with) MAD2L1	tf-gene	Predicted	TRED
MYB (interacts with) CCNA1	tf-gene	Predicted	TRED
MYB (interacts with) PSAT1	tf-gene	Predicted	TRED
MYB (interacts with) TOP2A	tf-gene	Predicted	TRED
MYB (interacts with) RAD51	tf-gene	Predicted	TRED
MYB (interacts with) CENPF	tf-gene	Predicted	TRED
MYB (interacts with) MYB	tf-gene	Experimental	Transfac
MYB (interacts with) BUB1B	tf-gene	Predicted	TRED
MYB (interacts with) IGF1	tf-gene	Predicted	TRED
MYB (interacts with) CDK1	tf-gene	Experimental	Transfac
MYBL2 (interacts with) IGF1	tf-gene	Predicted	TRED
MYBL2 (interacts with) UCHL1	tf-gene	Predicted	TRED
MYBL2 (interacts with) CCNA1	tf-gene	Predicted	TRED
RRM2 (interacts with) OAS1	tf-gene	Experimental	PMID20584335
ERG (interacts with) hsa-mir-429	tf-mirna	Predicted	Chipbase

## Sheet: Table 5
Table S5: Interactions of All in One network
name	interaction type	evidence	source	MIST	node1_string_id	node2_string_id	experimentally_determined_interaction	database_annotated	coexpression	combined_score
hsa-mir-103a-3p (interacts with) CCNE1	mirna-gene	Experimental	mirtarbase
hsa-mir-103a-3p (interacts with) CAV1	mirna-gene	Experimental	mirtarbase
hsa-mir-107 (interacts with) CCNE1	mirna-gene	Experimental	mirtarbase.adstudy
hsa-mir-151a-3p (interacts with) CCNE1	mirna-gene	Experimental	mirtarbase
hsa-mir-15b-5p (interacts with) CCNE1	mirna-gene	Experimental	mirtarbase
hsa-mir-17-5p (interacts with) WEE1	mirna-gene	Experimental	mirtarbase
hsa-mir-194-5p (interacts with) ITGA9	mirna-gene	Experimental	mirtarbase
hsa-mir-21-5p (interacts with) CDC25A	mirna-gene	Experimental	mirtarbase
hsa-mir-21-5p (interacts with) PTX3	mirna-gene	Experimental	mirtarbase
hsa-mir-21-5p (interacts with) NCAPG	mirna-gene	Experimental	mirtarbase
hsa-mir-23b-3p (interacts with) MET	mirna-gene	Experimental	mirtarbase
hsa-mir-107 (interacts with) MYB	mirna-TF	Experimental	mirtarbase.adstudy
IRF4 (interacts with) IRF4	tf-gene	Experimental	PMID20584335
MYB (interacts with) MYB	tf-gene	Experimental	Transfac
MYB (interacts with) CDK1	tf-gene	Experimental	Transfac
RRM2 (interacts with) OAS1	tf-gene	Experimental	PMID20584335
hsa-mir-429 (interacts with) SCD	mirna-gene	Predicted	Starbase
hsa-mir-429 (interacts with) DENND5B	mirna-gene	Predicted	Starbase
hsa-mir-429 (interacts with) ANLN	mirna-gene	Predicted	Starbase
hsa-mir-429 (interacts with) CCNE2	mirna-gene	Predicted	Starbase
hsa-mir-429 (interacts with) IFIT5	mirna-gene	Predicted	Starbase
hsa-mir-429 (interacts with) LAMC1	mirna-gene	Predicted	Starbase
hsa-mir-429 (interacts with) KLHL14	mirna-gene	Predicted	Starbase
hsa-let-7i-5p (interacts with) SCD	mirna-gene	Predicted	Starbase
hsa-let-7i-5p (interacts with) RGS16	mirna-gene	Predicted	Starbase
hsa-let-7i-5p (interacts with) EZH2	mirna-gene	Predicted	Starbase
hsa-let-7i-5p (interacts with) SLC12A9	mirna-gene	Predicted	Starbase
hsa-let-7i-5p (interacts with) FRAS1	mirna-gene	Predicted	Starbase
hsa-let-7i-5p (interacts with) XK	mirna-gene	Predicted	Starbase
hsa-let-7i-5p (interacts with) CDC25A	mirna-gene	Predicted	Starbase
hsa-let-7i-5p (interacts with) OLR1	mirna-gene	Predicted	Starbase
hsa-mir-103a-3p (interacts with) SPATS2L	mirna-gene	Predicted	Starbase
hsa-mir-103a-3p (interacts with) ZCCHC2	mirna-gene	Predicted	Starbase
hsa-mir-103a-3p (interacts with) RBM24	mirna-gene	Predicted	Starbase
hsa-mir-103a-3p (interacts with) TJP1	mirna-gene	Predicted	Starbase
hsa-mir-103a-3p (interacts with) KIF23	mirna-gene	Predicted	Starbase
hsa-mir-103a-3p (interacts with) NAV2	mirna-gene	Predicted	Starbase
hsa-mir-107 (interacts with) NAV2	mirna-gene	Predicted	Starbase
hsa-mir-107 (interacts with) RBM24	mirna-gene	Predicted	Starbase
hsa-mir-107 (interacts with) KIF23	mirna-gene	Predicted	Starbase
hsa-mir-107 (interacts with) ZCCHC2	mirna-gene	Predicted	Starbase
hsa-mir-107 (interacts with) TJP1	mirna-gene	Predicted	Starbase
hsa-mir-107 (interacts with) SPATS2L	mirna-gene	Predicted	Starbase
hsa-mir-10a-5p (interacts with) ZNF367	mirna-gene	Predicted	Starbase
hsa-mir-10a-5p (interacts with) CADM1	mirna-gene	Predicted	Starbase
hsa-mir-10a-5p (interacts with) E2F7	mirna-gene	Predicted	Starbase
hsa-mir-10a-5p (interacts with) SDC1	mirna-gene	Predicted	Starbase
hsa-mir-135b-5p (interacts with) ARHGAP11A	mirna-gene	Predicted	Starbase
hsa-mir-135b-5p (interacts with) NET1	mirna-gene	Predicted	Starbase
hsa-mir-15b-5p (interacts with) IRAK2	mirna-gene	Predicted	Starbase
hsa-mir-15b-5p (interacts with) WEE1	mirna-gene	Predicted	Starbase
hsa-mir-15b-5p (interacts with) ANLN	mirna-gene	Predicted	Starbase
hsa-mir-15b-5p (interacts with) TPPP3	mirna-gene	Predicted	Starbase
hsa-mir-15b-5p (interacts with) CADM1	mirna-gene	Predicted	Starbase
hsa-mir-15b-5p (interacts with) ZCCHC2	mirna-gene	Predicted	Starbase
hsa-mir-15b-5p (interacts with) ZNF367	mirna-gene	Predicted	Starbase
hsa-mir-15b-5p (interacts with) CHEK1	mirna-gene	Predicted	Starbase
hsa-mir-15b-5p (interacts with) CDC25A	mirna-gene	Predicted	Starbase
hsa-mir-15b-5p (interacts with) E2F7	mirna-gene	Predicted	Starbase
hsa-mir-15b-5p (interacts with) RBM24	mirna-gene	Predicted	Starbase
hsa-mir-15b-5p (interacts with) LAMC1	mirna-gene	Predicted	Starbase
hsa-mir-15b-5p (interacts with) STOX2	mirna-gene	Predicted	Starbase
hsa-mir-15b-5p (interacts with) KIF23	mirna-gene	Predicted	Starbase
hsa-mir-17-5p (interacts with) POLQ	mirna-gene	Predicted	Starbase
hsa-mir-17-5p (interacts with) CEP97	mirna-gene	Predicted	Starbase
hsa-mir-17-5p (interacts with) MED12L	mirna-gene	Predicted	Starbase
hsa-mir-17-5p (interacts with) CIT	mirna-gene	Predicted	Starbase
hsa-mir-17-5p (interacts with) DENND5B	mirna-gene	Predicted	Starbase
hsa-mir-17-5p (interacts with) BAMBI	mirna-gene	Predicted	Starbase
hsa-mir-17-5p (interacts with) KIF23	mirna-gene	Predicted	Starbase
hsa-mir-17-5p (interacts with) RACGAP1	mirna-gene	Predicted	Starbase
hsa-mir-17-5p (interacts with) MYO1D	mirna-gene	Predicted	Starbase
hsa-mir-17-5p (interacts with) LDLR	mirna-gene	Predicted	Starbase
hsa-mir-17-5p (interacts with) ATAD2	mirna-gene	Predicted	Starbase
hsa-mir-17-5p (interacts with) TTC9	mirna-gene	Predicted	Starbase
hsa-mir-17-5p (interacts with) PLSCR4	mirna-gene	Predicted	Starbase
hsa-mir-17-5p (interacts with) PBK	mirna-gene	Predicted	Starbase
hsa-mir-17-5p (interacts with) NAV2	mirna-gene	Predicted	Starbase
hsa-mir-17-5p (interacts with) ZNF367	mirna-gene	Predicted	Starbase
hsa-mir-194-5p (interacts with) DEPDC1B	mirna-gene	Predicted	Starbase
hsa-mir-21-5p (interacts with) ZNF367	mirna-gene	Predicted	Starbase
hsa-mir-21-5p (interacts with) CADM1	mirna-gene	Predicted	Starbase
hsa-mir-21-5p (interacts with) MATN2	mirna-gene	Predicted	Starbase
hsa-mir-21-5p (interacts with) ARHGEF12	mirna-gene	Predicted	Starbase
hsa-mir-23a-3p (interacts with) TJP1	mirna-gene	Predicted	Starbase
hsa-mir-23a-3p (interacts with) PLCB4	mirna-gene	Predicted	Starbase
hsa-mir-23a-3p (interacts with) FANCI	mirna-gene	Predicted	Starbase
hsa-mir-23a-3p (interacts with) MET	mirna-gene	Predicted	Starbase
hsa-mir-23a-3p (interacts with) COL4A4	mirna-gene	Predicted	Starbase
hsa-mir-23a-3p (interacts with) ADAMTS6	mirna-gene	Predicted	Starbase
hsa-mir-23a-3p (interacts with) ZCCHC2	mirna-gene	Predicted	Starbase
hsa-mir-23a-3p (interacts with) GPSM1	mirna-gene	Predicted	Starbase
hsa-mir-23b-3p (interacts with) ADAMTS6	mirna-gene	Predicted	Starbase
hsa-mir-23b-3p (interacts with) TJP1	mirna-gene	Predicted	Starbase
hsa-mir-23b-3p (interacts with) ZCCHC2	mirna-gene	Predicted	Starbase
hsa-mir-23b-3p (interacts with) FANCI	mirna-gene	Predicted	Starbase
hsa-mir-23b-3p (interacts with) PLCB4	mirna-gene	Predicted	Starbase
hsa-mir-23b-3p (interacts with) GPSM1	mirna-gene	Predicted	Starbase
hsa-mir-23b-3p (interacts with) COL4A4	mirna-gene	Predicted	Starbase
hsa-mir-374a-5p (interacts with) KIF20A	mirna-gene	Predicted	Starbase
hsa-mir-374a-5p (interacts with) XK	mirna-gene	Predicted	Starbase
hsa-mir-374a-5p (interacts with) ANLN	mirna-gene	Predicted	Starbase
hsa-mir-374a-5p (interacts with) MED12L	mirna-gene	Predicted	Starbase
hsa-mir-374a-5p (interacts with) IFIT5	mirna-gene	Predicted	Starbase
hsa-mir-93-5p (interacts with) CIT	mirna-gene	Predicted	Starbase
hsa-mir-93-5p (interacts with) MYO1D	mirna-gene	Predicted	Starbase
hsa-mir-93-5p (interacts with) CEP97	mirna-gene	Predicted	Starbase
hsa-mir-93-5p (interacts with) MED12L	mirna-gene	Predicted	Starbase
hsa-mir-93-5p (interacts with) PLSCR4	mirna-gene	Predicted	Starbase
hsa-mir-93-5p (interacts with) BAMBI	mirna-gene	Predicted	Starbase
hsa-mir-93-5p (interacts with) IFIT5	mirna-gene	Predicted	Starbase
hsa-mir-93-5p (interacts with) NAV2	mirna-gene	Predicted	Starbase
hsa-mir-93-5p (interacts with) TTC9	mirna-gene	Predicted	Starbase
hsa-mir-93-5p (interacts with) PBK	mirna-gene	Predicted	Starbase
hsa-mir-93-5p (interacts with) POLQ	mirna-gene	Predicted	Starbase
hsa-mir-93-5p (interacts with) KIF23	mirna-gene	Predicted	Starbase
hsa-mir-93-5p (interacts with) DENND5B	mirna-gene	Predicted	Starbase
hsa-mir-93-5p (interacts with) ZNF367	mirna-gene	Predicted	Starbase
hsa-mir-93-5p (interacts with) LDLR	mirna-gene	Predicted	Starbase
hsa-mir-93-5p (interacts with) ATAD2	mirna-gene	Predicted	Starbase
hsa-mir-93-5p (interacts with) RACGAP1	mirna-gene	Predicted	Starbase
hsa-mir-93-5p (interacts with) WEE1	mirna-gene	Predicted	Starbase
hsa-mir-429 (interacts with) MYB	mirna-TF	Predicted	Starbase
hsa-let-7i-5p (interacts with) RRM2	mirna-TF	Predicted	Starbase
hsa-mir-103a-3p (interacts with) MYB	mirna-TF	Predicted	Starbase
hsa-mir-15b-5p (interacts with) MYB	mirna-TF	Predicted	Starbase
hsa-mir-17-5p (interacts with) RRM2	mirna-TF	Predicted	Starbase
hsa-mir-21-5p (interacts with) ERG	mirna-TF	Predicted	Starbase
hsa-mir-93-5p (interacts with) RRM2	mirna-TF	Predicted	Starbase
ERG (interacts with) HMOX1	tf-gene	Predicted	TRED
MYB (interacts with) WDHD1	tf-gene	Predicted	TRED
MYB (interacts with) EZH2	tf-gene	Predicted	TRED
MYB (interacts with) TXNDC5	tf-gene	Predicted	TRED
MYB (interacts with) UCHL1	tf-gene	Predicted	TRED
MYB (interacts with) EXO1	tf-gene	Predicted	TRED
MYB (interacts with) CDC7	tf-gene	Predicted	TRED
MYB (interacts with) TK1	tf-gene	Predicted	TRED
MYB (interacts with) HMMR	tf-gene	Predicted	TRED
MYB (interacts with) MAD2L1	tf-gene	Predicted	TRED
MYB (interacts with) CCNA1	tf-gene	Predicted	TRED
MYB (interacts with) PSAT1	tf-gene	Predicted	TRED
MYB (interacts with) TOP2A	tf-gene	Predicted	TRED
MYB (interacts with) RAD51	tf-gene	Predicted	TRED
MYB (interacts with) CENPF	tf-gene	Predicted	TRED
MYB (interacts with) BUB1B	tf-gene	Predicted	TRED
MYB (interacts with) IGF1	tf-gene	Predicted	TRED
MYBL2 (interacts with) IGF1	tf-gene	Predicted	TRED
MYBL2 (interacts with) UCHL1	tf-gene	Predicted	TRED
MYBL2 (interacts with) CCNA1	tf-gene	Predicted	TRED
ERG (interacts with) hsa-mir-429	tf-mirna	Predicted	Chipbase
SARS-CoV2 nsp13 (interacts with) HOOK1	virus-host			0.994048
SARS-CoV2 orf9b (interacts with) MARK2	virus-host			0.994041
SARS-CoV2 nsp1 (interacts with) PRIM2	virus-host			0.993975
SARS-CoV2 nsp13 (interacts with) TBK1	virus-host			0.993971
SARS-CoV2 orf9b (interacts with) MARK3	virus-host			0.993959
SARS-CoV2 orf9b (interacts with) MARK1	virus-host			0.993956
SARS-CoV2 M (interacts with) ANO6	virus-host			0.993904
SARS-CoV2 orf9b (interacts with) SLC9A3R1	virus-host			0.993765
SARS-CoV2 nsp5 (interacts with) HDAC2	virus-host			0.993708
SARS-CoV2 nsp12 (interacts with) ZNF318	virus-host			0.993695
SARS-CoV2 orf8 (interacts with) INHBE	virus-host			0.993646
SARS-CoV2 nsp14 (interacts with) SIRT5	virus-host			0.993633
SARS-CoV2 orf3a (interacts with) HMOX1	virus-host			0.993596
SARS-CoV2 nsp15 (interacts with) RNF41	virus-host			0.993561
SARS-CoV2 nsp12 (interacts with) TYSND1	virus-host			0.993449
SARS-CoV2 orf8 (interacts with) NGLY1	virus-host			0.99322
SARS-CoV2 nsp9 (interacts with) NUP62	virus-host			0.99301
SARS-CoV2 nsp12 (interacts with) TCF12	virus-host			0.992827
SARS-CoV2 orf8 (interacts with) PLOD2	virus-host			0.992483
SARS-CoV2 nsp9 (interacts with) FBN1	virus-host			0.992372
SARS-CoV2 orf9c (interacts with) BCS1L	virus-host			0.99231
SARS-CoV2 nsp9 (interacts with) FBLN5	virus-host			0.992002
SARS-CoV2 nsp9 (interacts with) NEK9	virus-host			0.991973
SARS-CoV2 orf8 (interacts with) PVR	virus-host			0.991894
SARS-CoV2 orf8 (interacts with) ERO1B	virus-host			0.991893
SARS-CoV2 nsp2 (interacts with) RAP1GDS1	virus-host			0.991636
SARS-CoV2 nsp9 (interacts with) NUP54	virus-host			0.991625
SARS-CoV2 nsp13 (interacts with) NIN	virus-host			0.991583
SARS-CoV2 orf8 (interacts with) NEU1	virus-host			0.991561
SARS-CoV2 nsp10 (interacts with) AP2A2	virus-host			0.991128
SARS-CoV2 orf9b (interacts with) PTBP2	virus-host			0.991126
SARS-CoV2 nsp12 (interacts with) CRTC3	virus-host			0.991104
SARS-CoV2 M (interacts with) PMPCA	virus-host			0.99106
SARS-CoV2 nsp9 (interacts with) FBN2	virus-host			0.991012
SARS-CoV2 nsp8 (interacts with) EXOSC8	virus-host			0.990898
SARS-CoV2 nsp13 (interacts with) AKAP9	virus-host			0.990814
SARS-CoV2 nsp13 (interacts with) ERC1	virus-host			0.990718
SARS-CoV2 nsp13 (interacts with) CEP250	virus-host			0.990718
SARS-CoV2 nsp12 (interacts with) PLEKHA5	virus-host			0.990541
SARS-CoV2 nsp13 (interacts with) CNTRL	virus-host			0.989917
SARS-CoV2 nsp13 (interacts with) GRIPAP1	virus-host			0.989816
SARS-CoV2 nsp14 (interacts with) IMPDH2	virus-host			0.989668
SARS-CoV2 nsp12 (interacts with) SLU7	virus-host			0.989494
SARS-CoV2 nsp6 (interacts with) ATP6AP1	virus-host			0.989107
SARS-CoV2 orf8 (interacts with) CHPF	virus-host			0.989068
SARS-CoV2 orf9b (interacts with) CSDE1	virus-host			0.98896
SARS-CoV2 orf8 (interacts with) FKBP7	virus-host			0.988135
SARS-CoV2 nsp15 (interacts with) ARF6	virus-host			0.988131
SARS-CoV2 nsp2 (interacts with) FKBP15	virus-host			0.988057
SARS-CoV2 nsp13 (interacts with) JAKMIP1	virus-host			0.987967
SARS-CoV2 nsp15 (interacts with) NUTF2	virus-host			0.987886
SARS-CoV2 nsp13 (interacts with) NINL	virus-host			0.987791
SARS-CoV2 nsp13 (interacts with) USP13	virus-host			0.987514
SARS-CoV2 nsp12 (interacts with) MYCBP2	virus-host			0.987453
SARS-CoV2 nsp13 (interacts with) GCC2	virus-host			0.987387
SARS-CoV2 nsp4 (interacts with) TIMM29	virus-host			0.98698
SARS-CoV2 nsp13 (interacts with) GORASP1	virus-host			0.98687
SARS-CoV2 nsp12 (interacts with) PPIL3	virus-host			0.986726
SARS-CoV2 nsp10 (interacts with) GRPEL1	virus-host			0.986587
SARS-CoV2 orf8 (interacts with) GDF15	virus-host			0.985884
SARS-CoV2 nsp12 (interacts with) BCKDK	virus-host			0.985818
SARS-CoV2 nsp13 (interacts with) GOLGB1	virus-host			0.985605
SARS-CoV2 orf8 (interacts with) LOX	virus-host			0.985331
SARS-CoV2 nsp13 (interacts with) TBKBP1	virus-host			0.98529
SARS-CoV2 M (interacts with) PMPCB	virus-host			0.98512
SARS-CoV2 nsp4 (interacts with) TIMM10B	virus-host			0.985104
SARS-CoV2 nsp5_C145A (interacts with) TRMT1	virus-host			0.984316
SARS-CoV2 orf8 (interacts with) NPTX1	virus-host			0.984057
SARS-CoV2 nsp12 (interacts with) LARP4B	virus-host			0.983254
SARS-CoV2 orf8 (interacts with) PLEKHF2	virus-host			0.983242
SARS-CoV2 nsp13 (interacts with) PRKAR2B	virus-host			0.983192
SARS-CoV2 nsp10 (interacts with) AP2M1	virus-host			0.982906
SARS-CoV2 Spike (interacts with) ZDHHC5	virus-host			0.982389
SARS-CoV2 nsp12 (interacts with) RIPK1	virus-host			0.981865
SARS-CoV2 nsp13 (interacts with) MIPOL1	virus-host			0.98177
SARS-CoV2 nsp13 (interacts with) CEP43	virus-host			0.98157
SARS-CoV2 nsp7 (interacts with) DNAJC19	virus-host			0.98145
SARS-CoV2 nsp7 (interacts with) NDUFAF2	virus-host			0.981445
SARS-CoV2 nsp7 (interacts with) RAB10	virus-host			0.981443
SARS-CoV2 nsp1 (interacts with) PRIM1	virus-host			0.981269
SARS-CoV2 nsp1 (interacts with) POLA1	virus-host			0.981265
SARS-CoV2 orf7a (interacts with) MDN1	virus-host			0.981109
SARS-CoV2 nsp12 (interacts with) USP54	virus-host			0.980965
SARS-CoV2 nsp12 (interacts with) ZC3H7A	virus-host			0.980817
SARS-CoV2 orf9c (interacts with) NDFIP2	virus-host			0.980637
SARS-CoV2 orf8 (interacts with) STC2	virus-host			0.979921
SARS-CoV2 nsp9 (interacts with) NUP58	virus-host			0.979586
SARS-CoV2 orf3a (interacts with) TRIM59	virus-host			0.97928
SARS-CoV2 nsp7 (interacts with) RAB2A	virus-host			0.979196
SARS-CoV2 nsp13 (interacts with) PDE4DIP	virus-host			0.979124
SARS-CoV2 Spike (interacts with) GOLGA7	virus-host			0.978893
SARS-CoV2 nsp7 (interacts with) SCCPDH	virus-host			0.978675
SARS-CoV2 E (interacts with) BRD4	virus-host			0.978488
SARS-CoV2 nsp9 (interacts with) MAT2B	virus-host			0.978283
SARS-CoV2 orf8 (interacts with) NPC2	virus-host			0.978204
SARS-CoV2 orf9b (interacts with) TOMM70	virus-host			0.978101
SARS-CoV2 orf8 (interacts with) FOXRED2	virus-host			0.9773
SARS-CoV2 orf8 (interacts with) COL6A1	virus-host			0.9773
SARS-CoV2 nsp5_C145A (interacts with) GPX1	virus-host			0.976841
SARS-CoV2 nsp13 (interacts with) CEP135	virus-host			0.975292
SARS-CoV2 orf8 (interacts with) PLAT	virus-host			0.973719
SARS-CoV2 orf8 (interacts with) SMOC1	virus-host			0.972858
SARS-CoV2 nsp7 (interacts with) RAB7A	virus-host			0.972724
SARS-CoV2 nsp2 (interacts with) WASHC4	virus-host			0.972115
SARS-CoV2 nsp8 (interacts with) MRPS2	virus-host			0.972058
SARS-CoV2 nsp13 (interacts with) PCNT	virus-host			0.971856
SARS-CoV2 nsp12 (interacts with) SBNO1	virus-host			0.969888
SARS-CoV2 nsp9 (interacts with) DCAF7	virus-host			0.969234
SARS-CoV2 nsp13 (interacts with) TLE1	virus-host			0.969173
SARS-CoV2 orf9c (interacts with) DPY19L1	virus-host			0.968854
SARS-CoV2 orf3a (interacts with) VPS11	virus-host			0.967856
SARS-CoV2 orf8 (interacts with) SIL1	virus-host			0.967518
SARS-CoV2 nsp13 (interacts with) CLIP4	virus-host			0.966945
SARS-CoV2 nsp12 (interacts with) RBM41	virus-host			0.966857
SARS-CoV2 orf8 (interacts with) TM2D3	virus-host			0.966749
SARS-CoV2 orf9c (interacts with) NDUFB9	virus-host			0.966178
SARS-CoV2 nsp10 (interacts with) GFER	virus-host			0.965373
SARS-CoV2 nsp1 (interacts with) PKP2	virus-host			0.964585
SARS-CoV2 nsp13 (interacts with) CEP112	virus-host			0.964319
SARS-CoV2 E (interacts with) AP3B1	virus-host			0.96355
SARS-CoV2 orf6 (interacts with) RAE1	virus-host			0.963218
SARS-CoV2 nsp9 (interacts with) SPART	virus-host			0.962964
SARS-CoV2 nsp13 (interacts with) TLE5	virus-host			0.962431
SARS-CoV2 nsp9 (interacts with) NUP214	virus-host			0.962233
SARS-CoV2 nsp4 (interacts with) TIMM10	virus-host			0.961472
SARS-CoV2 nsp12 (interacts with) PDZD11	virus-host			0.961172
SARS-CoV2 orf8 (interacts with) ADAMTS1	virus-host			0.960664
SARS-CoV2 N (interacts with) G3BP2	virus-host			0.958134
SARS-CoV2 orf8 (interacts with) POGLUT2	virus-host			0.957931
SARS-CoV2 orf9b (interacts with) DPH5	virus-host			0.956356
SARS-CoV2 nsp7 (interacts with) CYB5R3	virus-host			0.956349
SARS-CoV2 M (interacts with) REEP6	virus-host			0.955657
SARS-CoV2 orf9c (interacts with) WFS1	virus-host			0.955125
SARS-CoV2 N (interacts with) G3BP1	virus-host			0.953316
SARS-CoV2 nsp13 (interacts with) GOLGA2	virus-host			0.952311
SARS-CoV2 M (interacts with) PITRM1	virus-host			0.952308
SARS-CoV2 E (interacts with) SLC44A2	virus-host			0.950343
SARS-CoV2 orf9b (interacts with) CHMP2A	virus-host			0.948289
SARS-CoV2 nsp1 (interacts with) POLA2	virus-host			0.943678
SARS-CoV2 M (interacts with) INTS4	virus-host			0.943305
SARS-CoV2 orf9c (interacts with) TAPT1	virus-host			0.941528
SARS-CoV2 nsp7 (interacts with) MTARC1	virus-host			0.939721
SARS-CoV2 nsp13 (interacts with) CDK5RAP2	virus-host			0.939307
SARS-CoV2 nsp7 (interacts with) RAB1A	virus-host			0.93529
SARS-CoV2 nsp13 (interacts with) TLE3	virus-host			0.933627
SARS-CoV2 orf8 (interacts with) POGLUT3	virus-host			0.932471
SARS-CoV2 nsp13 (interacts with) C1orf50	virus-host			0.932057
SARS-CoV2 orf9c (interacts with) NLRX1	virus-host			0.931986
SARS-CoV2 orf8 (interacts with) OS9	virus-host			0.931531
SARS-CoV2 orf3b (interacts with) STOML2	virus-host			0.929039
SARS-CoV2 nsp13 (interacts with) GOLGA3	virus-host			0.928739
SARS-CoV2 orf10 (interacts with) THTPA	virus-host			0.927363
SARS-CoV2 nsp9 (interacts with) NUP88	virus-host			0.927243
SARS-CoV2 N (interacts with) FAM98A	virus-host			0.921077
SARS-CoV2 orf3a (interacts with) CLCC1	virus-host			0.920621
SARS-CoV2 nsp4 (interacts with) IDE	virus-host			0.918031
SARS-CoV2 nsp2 (interacts with) SLC27A2	virus-host			0.915803
SARS-CoV2 nsp4 (interacts with) TIMM9	virus-host			0.913806
SARS-CoV2 M (interacts with) REEP5	virus-host			0.913089
SARS-CoV2 nsp10 (interacts with) ERGIC1	virus-host			0.91224
SARS-CoV2 nsp13 (interacts with) RDX	virus-host			0.912028
SARS-CoV2 E (interacts with) BRD2	virus-host			0.906593
SARS-CoV2 orf6 (interacts with) NUP98	virus-host			0.903566
SARS-CoV2 nsp13 (interacts with) PRKAR2A	virus-host			0.897857
SARS-CoV2 nsp9 (interacts with) MIB1	virus-host			0.897822
SARS-CoV2 nsp7 (interacts with) ACSL3	virus-host			0.897069
SARS-CoV2 nsp7 (interacts with) RAB8A	virus-host			0.895745
SARS-CoV2 orf9c (interacts with) SCAP	virus-host			0.895649
SARS-CoV2 E (interacts with) CWC27	virus-host			0.893109
SARS-CoV2 nsp12 (interacts with) UBAP2	virus-host			0.892612
SARS-CoV2 orf9c (interacts with) F2RL1	virus-host			0.891879
SARS-CoV2 nsp13 (interacts with) CIT	virus-host			0.887315
SARS-CoV2 M (interacts with) SLC30A9	virus-host			0.886323
SARS-CoV2 nsp8 (interacts with) HECTD1	virus-host			0.885505
SARS-CoV2 M (interacts with) PSMD8	virus-host			0.881425
SARS-CoV2 M (interacts with) SLC25A21	virus-host			0.88078
SARS-CoV2 nsp13 (interacts with) PRKACA	virus-host			0.880321
SARS-CoV2 orf3a (interacts with) SUN2	virus-host			0.88002
SARS-CoV2 orf8 (interacts with) TOR1A	virus-host			0.879789
SARS-CoV2 nsp13 (interacts with) CEP68	virus-host			0.879704
SARS-CoV2 orf8 (interacts with) POFUT1	virus-host			0.879683
SARS-CoV2 nsp7 (interacts with) RAB5C	virus-host			0.879086
SARS-CoV2 orf3a (interacts with) VPS39	virus-host			0.878756
SARS-CoV2 nsp9 (interacts with) GTF2F2	virus-host			0.877427
SARS-CoV2 orf8 (interacts with) GGH	virus-host			0.877156
SARS-CoV2 N (interacts with) CSNK2A2	virus-host			0.875048
SARS-CoV2 nsp13 (interacts with) CENPF	virus-host			0.873841
SARS-CoV2 M (interacts with) RTN4	virus-host			0.873826
SARS-CoV2 nsp13 (interacts with) GCC1	virus-host			0.873362
SARS-CoV2 nsp9 (interacts with) EIF4H	virus-host			0.869019
SARS-CoV2 nsp13 (interacts with) CEP350	virus-host			0.86756
SARS-CoV2 orf3a (interacts with) ARL6IP6	virus-host			0.865135
SARS-CoV2 nsp8 (interacts with) NSD2	virus-host			0.864652
SARS-CoV2 orf9b (interacts with) BAG5	virus-host			0.86465
SARS-CoV2 nsp7 (interacts with) DCAKD	virus-host			0.862452
SARS-CoV2 N (interacts with) RRP9	virus-host			0.861169
SARS-CoV2 orf3a (interacts with) ALG5	virus-host			0.860325
SARS-CoV2 M (interacts with) YIF1A	virus-host			0.856001
SARS-CoV2 nsp7 (interacts with) SCARB1	virus-host			0.854406
SARS-CoV2 orf10 (interacts with) ZYG11B	virus-host			0.854029
SARS-CoV2 nsp13 (interacts with) HSBP1	virus-host			0.851503
SARS-CoV2 orf6 (interacts with) MTCH1	virus-host			0.851174
SARS-CoV2 N (interacts with) PABPC4	virus-host			0.8462
SARS-CoV2 orf8 (interacts with) UGGT2	virus-host			0.8446
SARS-CoV2 nsp12 (interacts with) PRRC2B	virus-host			0.84397
SARS-CoV2 nsp6 (interacts with) SIGMAR1	virus-host			0.842213
SARS-CoV2 nsp14 (interacts with) GLA	virus-host			0.841138
SARS-CoV2 M (interacts with) TUBGCP2	virus-host			0.839581
SARS-CoV2 nsp7 (interacts with) GNB1	virus-host			0.839532
SARS-CoV2 nsp8 (interacts with) SRP19	virus-host			0.832502
SARS-CoV2 nsp7 (interacts with) RHOA	virus-host			0.829029
SARS-CoV2 nsp7 (interacts with) AGPS	virus-host			0.82649
SARS-CoV2 nsp8 (interacts with) MRPS25	virus-host			0.826437
SARS-CoV2 orf8 (interacts with) SDF2	virus-host			0.826107
SARS-CoV2 orf8 (interacts with) FBXL12	virus-host			0.824466
SARS-CoV2 orf8 (interacts with) EDEM3	virus-host			0.818344
SARS-CoV2 orf10 (interacts with) CUL2	virus-host			0.81829
SARS-CoV2 N (interacts with) SNIP1	virus-host			0.81823
SARS-CoV2 orf8 (interacts with) ITGB1	virus-host			0.817712
SARS-CoV2 nsp7 (interacts with) GNG5	virus-host			0.817632
SARS-CoV2 M (interacts with) ATP1B1	virus-host			0.817626
SARS-CoV2 orf10 (interacts with) MAP7D1	virus-host			0.814144
SARS-CoV2 nsp8 (interacts with) LARP7	virus-host			0.81248
SARS-CoV2 nsp8 (interacts with) SEPSECS	virus-host			0.809559
SARS-CoV2 nsp8 (interacts with) NOL10	virus-host			0.80782
SARS-CoV2 nsp2 (interacts with) EIF4E2	virus-host			0.806834
SARS-CoV2 orf8 (interacts with) HS6ST2	virus-host			0.806104
SARS-CoV2 nsp6 (interacts with) ATP13A3	virus-host			0.805526
SARS-CoV2 M (interacts with) FAM8A1	virus-host			0.804488
SARS-CoV2 orf9c (interacts with) GPAA1	virus-host			0.804405
SARS-CoV2 nsp8 (interacts with) ATE1	virus-host			0.804293
SARS-CoV2 N (interacts with) CSNK2B	virus-host			0.803608
SARS-CoV2 nsp7 (interacts with) CYB5B	virus-host			0.80351
SARS-CoV2 M (interacts with) AAR2	virus-host			0.801487
SARS-CoV2 orf8 (interacts with) IL17RA	virus-host			0.80084
SARS-CoV2 M (interacts with) COQ8B	virus-host			0.80074
SARS-CoV2 orf9c (interacts with) ALG8	virus-host			0.796681
SARS-CoV2 E (interacts with) ZC3H18	virus-host			0.796415
SARS-CoV2 orf8 (interacts with) DNMT1	virus-host			0.795845
SARS-CoV2 M (interacts with) ATP6V1A	virus-host			0.794938
SARS-CoV2 nsp7 (interacts with) QSOX2	virus-host			0.794325
SARS-CoV2 nsp1 (interacts with) COLGALT1	virus-host			0.794124
SARS-CoV2 orf9c (interacts with) ERMP1	virus-host			0.79392
SARS-CoV2 nsp12 (interacts with) UBAP2L	virus-host			0.791212
SARS-CoV2 nsp8 (interacts with) MEPCE	virus-host			0.790978
SARS-CoV2 orf7a (interacts with) HEATR3	virus-host			0.789988
SARS-CoV2 M (interacts with) GGCX	virus-host			0.789967
SARS-CoV2 nsp8 (interacts with) AATF	virus-host			0.783704
SARS-CoV2 nsp7 (interacts with) MOGS	virus-host			0.782331
SARS-CoV2 nsp8 (interacts with) NARS2	virus-host			0.78185
SARS-CoV2 orf9c (interacts with) ABCC1	virus-host			0.78
SARS-CoV2 orf10 (interacts with) PPT1	virus-host			0.777921
SARS-CoV2 nsp9 (interacts with) ZNF503	virus-host			0.777581
SARS-CoV2 orf9c (interacts with) ECSIT	virus-host			0.776412
SARS-CoV2 nsp8 (interacts with) EXOSC3	virus-host			0.774797
SARS-CoV2 orf9c (interacts with) SLC30A6	virus-host			0.774358
SARS-CoV2 orf8 (interacts with) HYOU1	virus-host			0.772353
SARS-CoV2 orf9c (interacts with) UBXN8	virus-host			0.770567
SARS-CoV2 M (interacts with) SAAL1	virus-host			0.769473
SARS-CoV2 nsp11 (interacts with) TBCA	virus-host			0.768345
SARS-CoV2 nsp2 (interacts with) GIGYF2	virus-host			0.767225
SARS-CoV2 M (interacts with) SLC30A7	virus-host			0.766972
SARS-CoV2 M (interacts with) AASS	virus-host			0.76511
SARS-CoV2 nsp7 (interacts with) PTGES2	virus-host			0.764538
SARS-CoV2 orf9c (interacts with) NDUFAF1	virus-host			0.762046
SARS-CoV2 orf8 (interacts with) CISD3	virus-host			0.760326
SARS-CoV2 M (interacts with) FASTKD5	virus-host			0.758366
SARS-CoV2 M (interacts with) TARS2	virus-host			0.758111
SARS-CoV2 nsp7 (interacts with) RAB18	virus-host			0.756605
SARS-CoV2 M (interacts with) BZW2	virus-host			0.756364
SARS-CoV2 nsp8 (interacts with) DDX10	virus-host			0.755754
SARS-CoV2 nsp8 (interacts with) SRP54	virus-host			0.755584
SARS-CoV2 orf9b (interacts with) DCTPP1	virus-host			0.753717
SARS-CoV2 M (interacts with) TUBGCP3	virus-host			0.753607
SARS-CoV2 N (interacts with) UPF1	virus-host			0.753067
SARS-CoV2 orf10 (interacts with) TIMM8B	virus-host			0.752997
SARS-CoV2 M (interacts with) STOM	virus-host			0.752972
SARS-CoV2 M (interacts with) AKAP8L	virus-host			0.751981
SARS-CoV2 orf9c (interacts with) TMEM39B	virus-host			0.751831
SARS-CoV2 nsp7 (interacts with) RAB14	virus-host			0.750713
SARS-CoV2 nsp7 (interacts with) RALA	virus-host			0.750366
SARS-CoV2 nsp7 (interacts with) FAM162A	virus-host			0.748774
SARS-CoV2 orf9c (interacts with) PIGO	virus-host			0.746326
SARS-CoV2 nsp7 (interacts with) COMT	virus-host			0.745232
SARS-CoV2 nsp7 (interacts with) TOR1AIP1	virus-host			0.745168
SARS-CoV2 orf8 (interacts with) MFGE8	virus-host			0.743312
SARS-CoV2 nsp8 (interacts with) SRP72	virus-host			0.739541
SARS-CoV2 N (interacts with) LARP1	virus-host			0.737875
SARS-CoV2 nsp8 (interacts with) CCDC86	virus-host			0.736804
SARS-CoV2 N (interacts with) MOV10	virus-host			0.736673
SARS-CoV2 N (interacts with) PABPC1	virus-host			0.736636
SARS-CoV2 orf9c (interacts with) FAR2	virus-host			0.734769
SARS-CoV2 nsp13 (interacts with) FYCO1	virus-host			0.733173
SARS-CoV2 orf8 (interacts with) ERLEC1	virus-host			0.732724
SARS-CoV2 orf9c (interacts with) RETREG3	virus-host			0.731626
SARS-CoV2 orf9c (interacts with) TMEM97	virus-host			0.730638
SARS-CoV2 nsp8 (interacts with) MPHOSPH10	virus-host			0.728559
SARS-CoV2 orf8 (interacts with) PUSL1	virus-host			0.727515
SARS-CoV2 nsp4 (interacts with) ALG11	virus-host			0.727456
SARS-CoV2 nsp4 (interacts with) DNAJC11	virus-host			0.726867
SARS-CoV2 nsp7 (interacts with) LMAN2	virus-host			0.725774
SARS-CoV2 M (interacts with) ACADM	virus-host			0.724349
SARS-CoV2 orf8 (interacts with) EMC1	virus-host			0.723778
SARS-CoV2 orf8 (interacts with) PLD3	virus-host			0.722502
SARS-CoV2 orf9c (interacts with) GHITM	virus-host			0.722255
SARS-CoV2 orf8 (interacts with) PCSK6	virus-host			0.721791
SARS-CoV2 orf9c (interacts with) ACAD9	virus-host			0.720456
SARS-CoV2 nsp7 (interacts with) NAT14	virus-host			0.720286
SARS-CoV2 M (interacts with) ETFA	virus-host			0.718398
SARS-CoV2 nsp6 (interacts with) ATP5MG	virus-host			0.717266
SARS-CoV2 nsp12 (interacts with) AKAP8	virus-host			0.71706
SARS-CoV2 nsp8 (interacts with) NGDN	virus-host			0.714079
SARS-CoV2 nsp2 (interacts with) POR	virus-host			0.710962
SARS-CoV2 nsp4 (interacts with) NUP210	virus-host			0.710175
SARS-CoV2 nsp7 (interacts with) HS2ST1	virus-host			0.706467
SARS-CoV2 orf8 (interacts with) ERP44	virus-host			0.706329
SARS-CoV2 orf9c (interacts with) TMED5	virus-host			0.705393
SARS-CoV2 nsp8 (interacts with) EXOSC5	virus-host			0.704292
SARS-CoV2 orf8 (interacts with) CHPF2	virus-host			0.703621
SARS-CoV2 nsp7 (interacts with) SELENOS	virus-host			0.701764
SARS-CoV2 nsp8 (interacts with) EXOSC2	virus-host			0.672588
SARS-CoV2 orf8 (interacts with) ADAM9	virus-host			0.669574
SARS-CoV2 orf8 (interacts with) FKBP10	virus-host			0.660192
SARS-CoV2 orf10 (interacts with) ELOB	virus-host			0.655233
SARS-CoV2 orf9c (interacts with) PIGS	virus-host			0.647089
SARS-CoV2 orf10 (interacts with) RBX1	virus-host			0.639218
SARS-CoV2 nsp8 (interacts with) MRPS5	virus-host			0.636373
SARS-CoV2 N (interacts with) RPL36	virus-host			0.631168
SARS-CoV2 N (interacts with) RBM28	virus-host			0.628043
SARS-CoV2 orf10 (interacts with) ELOC	virus-host			0.618949
SARS-CoV2 N (interacts with) DDX21	virus-host			0.613545
SARS-CoV2 nsp8 (interacts with) MRPS27	virus-host			0.602807
VPS11 (interacts with) VPS39	human PPI				9606.ENSP00000481126	9606.ENSP00000335193	0.897	0.9	0.451	0.993
RAB18 (interacts with) RAB5C	human PPI				9606.ENSP00000478479	9606.ENSP00000447053	0	0.9	0.064	0.902
RAB18 (interacts with) RAB1A	human PPI				9606.ENSP00000478479	9606.ENSP00000387286	0.138	0.9	0.192	0.924
RAB18 (interacts with) RAB8A	human PPI				9606.ENSP00000478479	9606.ENSP00000300935	0.138	0.9	0.062	0.912
RAB18 (interacts with) RAB7A	human PPI				9606.ENSP00000478479	9606.ENSP00000265062	0	0.9	0.077	0.903
RAB18 (interacts with) RAB2A	human PPI				9606.ENSP00000478479	9606.ENSP00000262646	0	0.9	0.158	0.912
RAB10 (interacts with) RAB8A	human PPI				9606.ENSP00000264710	9606.ENSP00000300935	0.811	0.9	0.13	0.982
RAB10 (interacts with) RAB5C	human PPI				9606.ENSP00000264710	9606.ENSP00000447053	0.495	0.9	0.144	0.953
RAB10 (interacts with) RAB7A	human PPI				9606.ENSP00000264710	9606.ENSP00000265062	0.419	0.9	0.101	0.943
RAB10 (interacts with) RAB1A	human PPI				9606.ENSP00000264710	9606.ENSP00000387286	0.192	0.9	0.166	0.926
RAB10 (interacts with) RAB14	human PPI				9606.ENSP00000264710	9606.ENSP00000362946	0.079	0.9	0.135	0.913
RAB10 (interacts with) RAB18	human PPI				9606.ENSP00000264710	9606.ENSP00000478479	0	0.9	0.063	0.902
RAB10 (interacts with) RAB2A	human PPI				9606.ENSP00000264710	9606.ENSP00000262646	0.079	0.9	0.069	0.906
RAB10 (interacts with) RALA	human PPI				9606.ENSP00000264710	9606.ENSP00000005257	0.079	0.9	0.105	0.91
RAP1GDS1 (interacts with) RHOA	human PPI				9606.ENSP00000340454	9606.ENSP00000400175	0.567	0.9	0.061	0.955
PLSCR4 (interacts with) RAP1GDS1	human PPI				9606.ENSP00000347038	9606.ENSP00000340454	0	0	0.408	0.408
PDZD11 (interacts with) PLEKHA5	human PPI				9606.ENSP00000239666	9606.ENSP00000404296	0.58	0	0	0.58
NUP98 (interacts with) RAE1	human PPI				9606.ENSP00000316032	9606.ENSP00000379182	0.919	0.8	0.101	0.984
NET1 (interacts with) RHOA	human PPI				9606.ENSP00000347134	9606.ENSP00000400175	0.893	0.9	0	0.988
MYCBP2 (interacts with) RAE1	human PPI				9606.ENSP00000444596	9606.ENSP00000379182	0.76	0	0	0.76
MRPS27 (interacts with) MRPS5	human PPI				9606.ENSP00000426941	9606.ENSP00000272418	0.836	0.9	0.107	0.984
SRP54 (interacts with) SRP72	human PPI				9606.ENSP00000451818	9606.ENSP00000342181	0.787	0.9	0.137	0.98
SRP19 (interacts with) SRP54	human PPI				9606.ENSP00000424870	9606.ENSP00000451818	0.974	0.9	0.237	0.997
SRP19 (interacts with) SRP72	human PPI				9606.ENSP00000424870	9606.ENSP00000342181	0.944	0.9	0.194	0.995
MRPS5 (interacts with) RPL36	human PPI				9606.ENSP00000272418	9606.ENSP00000464342	0.709	0	0.552	0.864
MRPS5 (interacts with) SRP54	human PPI				9606.ENSP00000272418	9606.ENSP00000451818	0.713	0	0.114	0.735
MRPS5 (interacts with) SIL1	human PPI				9606.ENSP00000272418	9606.ENSP00000378294	0.381	0	0.357	0.585
MRPS5 (interacts with) TARS2	human PPI				9606.ENSP00000272418	9606.ENSP00000358060	0.37	0	0.233	0.496
MRPS5 (interacts with) SRP19	human PPI				9606.ENSP00000272418	9606.ENSP00000424870	0.407	0	0.079	0.43
MRPS25 (interacts with) MRPS5	human PPI				9606.ENSP00000253686	9606.ENSP00000272418	0.96	0.9	0.139	0.996
MRPS25 (interacts with) MRPS27	human PPI				9606.ENSP00000253686	9606.ENSP00000426941	0.87	0.9	0.088	0.987
TBK1 (interacts with) TBKBP1	human PPI				9606.ENSP00000329967	9606.ENSP00000354777	0.574	0	0	0.574
MDN1 (interacts with) RPL36	human PPI				9606.ENSP00000358400	9606.ENSP00000464342	0.414	0	0.062	0.426
MDN1 (interacts with) RBM28	human PPI				9606.ENSP00000358400	9606.ENSP00000223073	0.284	0	0.207	0.407
MARK2 (interacts with) MARK3	human PPI				9606.ENSP00000385751	9606.ENSP00000411397	0.552	0	0.113	0.585
MARK2 (interacts with) MIB1	human PPI				9606.ENSP00000385751	9606.ENSP00000261537	0.186	0.9	0	0.915
MARK1 (interacts with) MARK2	human PPI				9606.ENSP00000483424	9606.ENSP00000385751	0.552	0	0	0.552
LARP4B (interacts with) RPL36	human PPI				9606.ENSP00000482767	9606.ENSP00000464342	0	0.9	0.069	0.902
LARP4B (interacts with) PABPC4	human PPI				9606.ENSP00000482767	9606.ENSP00000361949	0.735	0	0.07	0.743
LARP4B (interacts with) PABPC1	human PPI				9606.ENSP00000482767	9606.ENSP00000313007	0.957	0	0.104	0.96
LARP1 (interacts with) PABPC1	human PPI				9606.ENSP00000336721	9606.ENSP00000313007	0.344	0	0.218	0.465
KLHL14 (interacts with) TOR1A	human PPI				9606.ENSP00000352314	9606.ENSP00000345719	0.521	0	0	0.521
RAB7A (interacts with) RAB8A	human PPI				9606.ENSP00000265062	9606.ENSP00000300935	0.855	0.9	0.077	0.985
RAB7A (interacts with) VPS39	human PPI				9606.ENSP00000265062	9606.ENSP00000335193	0.789	0	0.047	0.79
RAB7A (interacts with) VPS11	human PPI				9606.ENSP00000265062	9606.ENSP00000481126	0.789	0	0.068	0.795
RAB7A (interacts with) RACGAP1	human PPI				9606.ENSP00000265062	9606.ENSP00000404190	0	0.9	0	0.9
IRF4 (interacts with) OAS1	human PPI				9606.ENSP00000370343	9606.ENSP00000388001	0	0.9	0.069	0.902
IGF1 (interacts with) SCCPDH	human PPI				9606.ENSP00000302665	9606.ENSP00000355467	0	0.9	0	0.9
IGF1 (interacts with) MET	human PPI				9606.ENSP00000302665	9606.ENSP00000317272	0.262	0.6	0.061	0.698
IDE (interacts with) TYSND1	human PPI				9606.ENSP00000265986	9606.ENSP00000287078	0	0.9	0.062	0.902
IDE (interacts with) SLC27A2	human PPI				9606.ENSP00000265986	9606.ENSP00000267842	0	0.9	0	0.9
IDE (interacts with) MAT2B	human PPI				9606.ENSP00000265986	9606.ENSP00000325425	0	0.9	0	0.9
SIL1 (interacts with) SRP54	human PPI				9606.ENSP00000378294	9606.ENSP00000451818	0.397	0	0.092	0.429
HS6ST2 (interacts with) SDC1	human PPI				9606.ENSP00000429473	9606.ENSP00000370542	0	0.9	0.082	0.904
HS2ST1 (interacts with) SDC1	human PPI				9606.ENSP00000359581	9606.ENSP00000370542	0	0.9	0.06	0.901
HMOX1 (interacts with) POR	human PPI				9606.ENSP00000216117	9606.ENSP00000419970	0.472	0	0.071	0.489
HEATR3 (interacts with) RRP9	human PPI				9606.ENSP00000299192	9606.ENSP00000232888	0	0	0.481	0.481
MYB (interacts with) TCF12	human PPI				9606.ENSP00000339992	9606.ENSP00000388940	0	0.9	0.063	0.902
MYB (interacts with) SLU7	human PPI				9606.ENSP00000339992	9606.ENSP00000297151	0.387	0	0.064	0.401
MRPS2 (interacts with) MRPS27	human PPI				9606.ENSP00000360850	9606.ENSP00000426941	0.764	0.9	0.134	0.977
MRPS2 (interacts with) RPL36	human PPI				9606.ENSP00000360850	9606.ENSP00000464342	0.555	0	0.478	0.758
MRPS2 (interacts with) SRP54	human PPI				9606.ENSP00000360850	9606.ENSP00000451818	0.558	0	0.128	0.598
MRPS2 (interacts with) SIL1	human PPI				9606.ENSP00000360850	9606.ENSP00000378294	0.357	0	0.289	0.523
MRPS2 (interacts with) SRP19	human PPI				9606.ENSP00000360850	9606.ENSP00000424870	0.553	0	0.101	0.58
MRPS2 (interacts with) TARS2	human PPI				9606.ENSP00000360850	9606.ENSP00000358060	0.377	0	0.119	0.428
MRPS2 (interacts with) MRPS5	human PPI				9606.ENSP00000360850	9606.ENSP00000272418	0.991	0.9	0.468	0.999
MRPS2 (interacts with) MRPS25	human PPI				9606.ENSP00000360850	9606.ENSP00000253686	0.824	0.9	0.331	0.987
PIGO (interacts with) SCD	human PPI				9606.ENSP00000367880	9606.ENSP00000359380	0	0	0.417	0.416
PIGO (interacts with) PIGS	human PPI				9606.ENSP00000367880	9606.ENSP00000309430	0.064	0.9	0.063	0.904
GPAA1 (interacts with) PIGO	human PPI				9606.ENSP00000347206	9606.ENSP00000367880	0.076	0.9	0.089	0.908
GPAA1 (interacts with) PIGS	human PPI				9606.ENSP00000347206	9606.ENSP00000309430	0.81	0.9	0.184	0.983
GOLGB1 (interacts with) RAB1A	human PPI				9606.ENSP00000377275	9606.ENSP00000387286	0.379	0.9	0.061	0.936
GOLGB1 (interacts with) GORASP1	human PPI				9606.ENSP00000377275	9606.ENSP00000313869	0	0.9	0	0.9
LMAN2 (interacts with) RAB1A	human PPI				9606.ENSP00000303366	9606.ENSP00000387286	0	0.9	0.085	0.904
REEP5 (interacts with) REEP6	human PPI				9606.ENSP00000368959	9606.ENSP00000233596	0.65	0	0	0.65
GOLGA7 (interacts with) PTX3	human PPI				9606.ENSP00000350378	9606.ENSP00000295927	0	0.9	0	0.9
GFER (interacts with) TIMM8B	human PPI				9606.ENSP00000248114	9606.ENSP00000438455	0	0.9	0.061	0.902
GFER (interacts with) PIGS	human PPI				9606.ENSP00000248114	9606.ENSP00000309430	0	0	0.514	0.514
GCC1 (interacts with) GCC2	human PPI				9606.ENSP00000318821	9606.ENSP00000307939	0	0.9	0	0.9
G3BP2 (interacts with) NUP88	human PPI				9606.ENSP00000352738	9606.ENSP00000458954	0.747	0	0.094	0.761
G3BP2 (interacts with) PABPC4	human PPI				9606.ENSP00000352738	9606.ENSP00000361949	0.413	0	0.204	0.512
G3BP2 (interacts with) UBAP2L	human PPI				9606.ENSP00000352738	9606.ENSP00000389445	0.185	0	0.31	0.413
G3BP2 (interacts with) NUP214	human PPI				9606.ENSP00000352738	9606.ENSP00000352400	0.795	0	0.197	0.828
G3BP2 (interacts with) PABPC1	human PPI				9606.ENSP00000352738	9606.ENSP00000313007	0.416	0	0.297	0.571
G3BP1 (interacts with) GIGYF2	human PPI				9606.ENSP00000377681	9606.ENSP00000387170	0.373	0	0.135	0.434
G3BP1 (interacts with) PABPC4	human PPI				9606.ENSP00000377681	9606.ENSP00000361949	0.416	0	0.181	0.501
G3BP1 (interacts with) G3BP2	human PPI				9606.ENSP00000377681	9606.ENSP00000352738	0.835	0	0.084	0.842
G3BP1 (interacts with) PABPC1	human PPI				9606.ENSP00000377681	9606.ENSP00000313007	0.419	0	0.285	0.567
FBN2 (interacts with) ITGB1	human PPI				9606.ENSP00000424571	9606.ENSP00000379350	0.053	0.9	0.091	0.906
MFGE8 (interacts with) STC2	human PPI				9606.ENSP00000268150	9606.ENSP00000265087	0	0.9	0.088	0.904
MFGE8 (interacts with) WFS1	human PPI				9606.ENSP00000268150	9606.ENSP00000226760	0	0.9	0.069	0.902
STC2 (interacts with) WFS1	human PPI				9606.ENSP00000265087	9606.ENSP00000226760	0	0.9	0.076	0.903
LAMC1 (interacts with) MET	human PPI				9606.ENSP00000258341	9606.ENSP00000317272	0	0.9	0.128	0.909
LAMC1 (interacts with) STC2	human PPI				9606.ENSP00000258341	9606.ENSP00000265087	0	0.9	0.175	0.913
LAMC1 (interacts with) MFGE8	human PPI				9606.ENSP00000258341	9606.ENSP00000268150	0	0.9	0.095	0.905
LAMC1 (interacts with) WFS1	human PPI				9606.ENSP00000258341	9606.ENSP00000226760	0	0.9	0.088	0.904
FBN1 (interacts with) FBN2	human PPI				9606.ENSP00000325527	9606.ENSP00000424571	0.379	0.9	0.11	0.939
FBN1 (interacts with) ITGB1	human PPI				9606.ENSP00000325527	9606.ENSP00000379350	0.053	0.9	0.097	0.907
FBN1 (interacts with) MFGE8	human PPI				9606.ENSP00000325527	9606.ENSP00000268150	0	0.9	0.078	0.903
FBN1 (interacts with) STC2	human PPI				9606.ENSP00000325527	9606.ENSP00000265087	0	0.9	0.098	0.905
FBN1 (interacts with) LAMC1	human PPI				9606.ENSP00000325527	9606.ENSP00000258341	0.054	0.9	0.171	0.914
FBN1 (interacts with) LOX	human PPI				9606.ENSP00000325527	9606.ENSP00000231004	0.363	0	0.363	0.577
FBN1 (interacts with) WFS1	human PPI				9606.ENSP00000325527	9606.ENSP00000226760	0	0.9	0	0.9
FBLN5 (interacts with) FBN1	human PPI				9606.ENSP00000345008	9606.ENSP00000325527	0.348	0	0.14	0.415
FBLN5 (interacts with) LOX	human PPI				9606.ENSP00000345008	9606.ENSP00000231004	0.363	0.9	0.167	0.942
IMPDH2 (interacts with) PUSL1	human PPI				9606.ENSP00000321584	9606.ENSP00000368318	0.723	0	0.177	0.762
IMPDH2 (interacts with) NOL10	human PPI				9606.ENSP00000321584	9606.ENSP00000371101	0	0	0.408	0.408
IMPDH2 (interacts with) PSMD8	human PPI				9606.ENSP00000321584	9606.ENSP00000215071	0	0	0.457	0.457
F2RL1 (interacts with) PLCB4	human PPI				9606.ENSP00000296677	9606.ENSP00000367762	0	0.9	0	0.9
F2RL1 (interacts with) GNG5	human PPI				9606.ENSP00000296677	9606.ENSP00000359675	0	0.9	0.055	0.901
F2RL1 (interacts with) GNB1	human PPI				9606.ENSP00000296677	9606.ENSP00000481878	0	0.9	0	0.9
MOV10 (interacts with) UPF1	human PPI				9606.ENSP00000399797	9606.ENSP00000470142	0.777	0	0	0.777
EXOSC8 (interacts with) RPL36	human PPI				9606.ENSP00000374354	9606.ENSP00000464342	0	0.9	0.079	0.904
EXOSC8 (interacts with) MPHOSPH10	human PPI				9606.ENSP00000374354	9606.ENSP00000244230	0	0.9	0.22	0.918
EXOSC8 (interacts with) RRP9	human PPI				9606.ENSP00000374354	9606.ENSP00000232888	0	0.9	0.222	0.918
EXOSC2 (interacts with) EXOSC8	human PPI				9606.ENSP00000361433	9606.ENSP00000374354	0.998	0.9	0.504	0.999
EXOSC2 (interacts with) RPL36	human PPI				9606.ENSP00000361433	9606.ENSP00000464342	0	0.9	0.131	0.909
EXOSC2 (interacts with) UPF1	human PPI				9606.ENSP00000361433	9606.ENSP00000470142	0.358	0	0.224	0.48
EXOSC2 (interacts with) NGDN	human PPI				9606.ENSP00000361433	9606.ENSP00000386134	0	0	0.439	0.439
EXOSC2 (interacts with) EXOSC3	human PPI				9606.ENSP00000361433	9606.ENSP00000323046	0.998	0.9	0.877	0.999
EXOSC2 (interacts with) PMPCB	human PPI				9606.ENSP00000361433	9606.ENSP00000249269	0.457	0	0.068	0.472
EXOSC2 (interacts with) MPHOSPH10	human PPI				9606.ENSP00000361433	9606.ENSP00000244230	0	0.9	0.389	0.936
EXOSC2 (interacts with) RRP9	human PPI				9606.ENSP00000361433	9606.ENSP00000232888	0	0.9	0.729	0.971
EXOSC2 (interacts with) EXOSC5	human PPI				9606.ENSP00000361433	9606.ENSP00000221233	0.998	0.9	0.852	0.999
NEU1 (interacts with) PTX3	human PPI				9606.ENSP00000364782	9606.ENSP00000295927	0	0.9	0	0.9
FAM8A1 (interacts with) OS9	human PPI				9606.ENSP00000259963	9606.ENSP00000318165	0.86	0	0.053	0.861
ERC1 (interacts with) KIF23	human PPI				9606.ENSP00000468263	9606.ENSP00000260363	0.517	0	0	0.517
RPL36 (interacts with) UPF1	human PPI				9606.ENSP00000464342	9606.ENSP00000470142	0	0.9	0.161	0.912
RPL36 (interacts with) SRP54	human PPI				9606.ENSP00000464342	9606.ENSP00000451818	0.96	0.9	0.069	0.995
RPL36 (interacts with) SRP19	human PPI				9606.ENSP00000464342	9606.ENSP00000424870	0.957	0.9	0.089	0.995
RPL36 (interacts with) SIL1	human PPI				9606.ENSP00000464342	9606.ENSP00000378294	0.448	0	0.356	0.629
RPL36 (interacts with) SRP72	human PPI				9606.ENSP00000464342	9606.ENSP00000342181	0	0.9	0.101	0.906
EIF4H (interacts with) PABPC1	human PPI				9606.ENSP00000265753	9606.ENSP00000313007	0.162	0.9	0.199	0.927
EIF4H (interacts with) RPL36	human PPI				9606.ENSP00000265753	9606.ENSP00000464342	0.064	0.9	0.162	0.914
GIGYF2 (interacts with) PABPC1	human PPI				9606.ENSP00000387170	9606.ENSP00000313007	0.373	0	0.209	0.482
EIF4E2 (interacts with) GIGYF2	human PPI				9606.ENSP00000258416	9606.ENSP00000387170	0.992	0	0.088	0.992
OS9 (interacts with) RBX1	human PPI				9606.ENSP00000318165	9606.ENSP00000216225	0.101	0.36	0	0.4
HYOU1 (interacts with) SIL1	human PPI				9606.ENSP00000480150	9606.ENSP00000378294	0.386	0.8	0.23	0.897
HYOU1 (interacts with) OS9	human PPI				9606.ENSP00000480150	9606.ENSP00000318165	0.305	0	0.475	0.619
ERP44 (interacts with) NEU1	human PPI				9606.ENSP00000262455	9606.ENSP00000364782	0	0.9	0	0.9
ERP44 (interacts with) PTX3	human PPI				9606.ENSP00000262455	9606.ENSP00000295927	0	0.9	0	0.9
ERP44 (interacts with) GGH	human PPI				9606.ENSP00000262455	9606.ENSP00000260118	0	0.9	0.062	0.902
MOGS (interacts with) NUP62	human PPI				9606.ENSP00000233616	9606.ENSP00000471191	0.387	0	0.063	0.401
ERLEC1 (interacts with) OS9	human PPI				9606.ENSP00000185150	9606.ENSP00000318165	0.86	0.9	0.062	0.985
ERLEC1 (interacts with) FAM8A1	human PPI				9606.ENSP00000185150	9606.ENSP00000259963	0.86	0	0.062	0.863
ERLEC1 (interacts with) FOXRED2	human PPI				9606.ENSP00000185150	9606.ENSP00000380401	0.86	0	0	0.86
ERLEC1 (interacts with) HYOU1	human PPI				9606.ENSP00000185150	9606.ENSP00000480150	0.064	0	0.814	0.818
EDEM3 (interacts with) OS9	human PPI				9606.ENSP00000318147	9606.ENSP00000318165	0.754	0	0.053	0.757
EDEM3 (interacts with) EMC1	human PPI				9606.ENSP00000318147	9606.ENSP00000420608	0.754	0	0	0.754
EDEM3 (interacts with) HYOU1	human PPI				9606.ENSP00000318147	9606.ENSP00000480150	0.754	0	0	0.754
EDEM3 (interacts with) ERP44	human PPI				9606.ENSP00000318147	9606.ENSP00000262455	0.754	0	0	0.754
EDEM3 (interacts with) MOGS	human PPI				9606.ENSP00000318147	9606.ENSP00000233616	0.754	0	0	0.754
EDEM3 (interacts with) ERLEC1	human PPI				9606.ENSP00000318147	9606.ENSP00000185150	0.754	0	0.062	0.759
PMPCA (interacts with) PMPCB	human PPI				9606.ENSP00000360782	9606.ENSP00000249269	0.993	0.9	0.499	0.999
DNAJC11 (interacts with) WDHD1	human PPI				9606.ENSP00000366800	9606.ENSP00000353793	0	0	0.465	0.465
DNAJC11 (interacts with) PRIM1	human PPI				9606.ENSP00000366800	9606.ENSP00000350491	0	0	0.44	0.44
LARP7 (interacts with) ZC3H18	human PPI				9606.ENSP00000422626	9606.ENSP00000416951	0	0	0.425	0.424
LARP7 (interacts with) MEPCE	human PPI				9606.ENSP00000422626	9606.ENSP00000308546	0.742	0	0.144	0.769
PABPC4 (interacts with) RAE1	human PPI				9606.ENSP00000361949	9606.ENSP00000379182	0.513	0	0	0.513
PABPC4 (interacts with) PPT1	human PPI				9606.ENSP00000361949	9606.ENSP00000394863	0.403	0	0.061	0.415
EXOSC5 (interacts with) EXOSC8	human PPI				9606.ENSP00000221233	9606.ENSP00000374354	0.998	0.9	0.313	0.999
EXOSC5 (interacts with) RRP9	human PPI				9606.ENSP00000221233	9606.ENSP00000232888	0	0.9	0.433	0.94
EXOSC5 (interacts with) RPL36	human PPI				9606.ENSP00000221233	9606.ENSP00000464342	0.112	0.9	0.173	0.92
EXOSC5 (interacts with) MPHOSPH10	human PPI				9606.ENSP00000221233	9606.ENSP00000244230	0	0.9	0.215	0.918
DCTPP1 (interacts with) RRM2	human PPI				9606.ENSP00000322524	9606.ENSP00000353770	0	0.9	0.146	0.911
DCTPP1 (interacts with) PRIM1	human PPI				9606.ENSP00000322524	9606.ENSP00000350491	0	0.65	0.205	0.709
DCTPP1 (interacts with) POLA1	human PPI				9606.ENSP00000322524	9606.ENSP00000368349	0	0.65	0.091	0.668
DCTPP1 (interacts with) PRIM2	human PPI				9606.ENSP00000322524	9606.ENSP00000484105	0	0.65	0.064	0.658
DCTPP1 (interacts with) POLA2	human PPI				9606.ENSP00000322524	9606.ENSP00000265465	0	0.65	0.122	0.679
DCAF7 (interacts with) RBX1	human PPI				9606.ENSP00000483236	9606.ENSP00000216225	0	0.9	0	0.9
NPC2 (interacts with) TXNDC5	human PPI				9606.ENSP00000451112	9606.ENSP00000369081	0	0.9	0.086	0.904
NPC2 (interacts with) PTGES2	human PPI				9606.ENSP00000451112	9606.ENSP00000345341	0	0.9	0	0.9
PTGES2 (interacts with) TXNDC5	human PPI				9606.ENSP00000345341	9606.ENSP00000369081	0	0.9	0.059	0.901
GLA (interacts with) NPC2	human PPI				9606.ENSP00000218516	9606.ENSP00000451112	0	0.9	0.084	0.904
GLA (interacts with) NEU1	human PPI				9606.ENSP00000218516	9606.ENSP00000364782	0	0.9	0	0.9
GLA (interacts with) TXNDC5	human PPI				9606.ENSP00000218516	9606.ENSP00000369081	0	0.9	0.067	0.902
GLA (interacts with) PTGES2	human PPI				9606.ENSP00000218516	9606.ENSP00000345341	0	0.9	0	0.9
CYB5R3 (interacts with) TXNDC5	human PPI				9606.ENSP00000354468	9606.ENSP00000369081	0.05	0.9	0.062	0.903
CYB5R3 (interacts with) NPC2	human PPI				9606.ENSP00000354468	9606.ENSP00000451112	0	0.9	0	0.9
CYB5R3 (interacts with) PTGES2	human PPI				9606.ENSP00000354468	9606.ENSP00000345341	0	0.9	0	0.9
CYB5R3 (interacts with) GGH	human PPI				9606.ENSP00000354468	9606.ENSP00000260118	0	0.9	0	0.9
CYB5R3 (interacts with) GLA	human PPI				9606.ENSP00000354468	9606.ENSP00000218516	0	0.9	0.062	0.902
CYB5B (interacts with) CYB5R3	human PPI				9606.ENSP00000308430	9606.ENSP00000354468	0.384	0.9	0.087	0.938
CYB5B (interacts with) STOML2	human PPI				9606.ENSP00000308430	9606.ENSP00000348886	0.406	0	0.112	0.45
CYB5B (interacts with) RAB1A	human PPI				9606.ENSP00000308430	9606.ENSP00000387286	0.367	0	0.12	0.419
PPIL3 (interacts with) SLU7	human PPI				9606.ENSP00000286175	9606.ENSP00000297151	0.729	0.9	0.064	0.972
CWC27 (interacts with) GTF2F2	human PPI				9606.ENSP00000370460	9606.ENSP00000340823	0	0.9	0.213	0.917
CWC27 (interacts with) SNIP1	human PPI				9606.ENSP00000370460	9606.ENSP00000296215	0.748	0	0.215	0.793
CWC27 (interacts with) PPIL3	human PPI				9606.ENSP00000370460	9606.ENSP00000286175	0	0.9	0.144	0.91
CWC27 (interacts with) MPHOSPH10	human PPI				9606.ENSP00000370460	9606.ENSP00000244230	0	0	0.43	0.43
HECTD1 (interacts with) RNF41	human PPI				9606.ENSP00000382269	9606.ENSP00000342755	0.056	0.9	0.059	0.903
HECTD1 (interacts with) RBX1	human PPI				9606.ENSP00000382269	9606.ENSP00000216225	0	0.9	0	0.9
RNF41 (interacts with) RTN4	human PPI				9606.ENSP00000342755	9606.ENSP00000337838	0.421	0	0	0.421
FBXL12 (interacts with) HECTD1	human PPI				9606.ENSP00000247977	9606.ENSP00000382269	0	0.9	0.062	0.902
FBXL12 (interacts with) RNF41	human PPI				9606.ENSP00000247977	9606.ENSP00000342755	0	0.9	0	0.9
FBXL12 (interacts with) RBX1	human PPI				9606.ENSP00000247977	9606.ENSP00000216225	0.456	0.9	0	0.943
CUL2 (interacts with) HECTD1	human PPI				9606.ENSP00000444856	9606.ENSP00000382269	0.08	0.9	0.078	0.907
CUL2 (interacts with) RNF41	human PPI				9606.ENSP00000444856	9606.ENSP00000342755	0.157	0.9	0	0.912
CUL2 (interacts with) ZYG11B	human PPI				9606.ENSP00000444856	9606.ENSP00000294353	0.484	0.54	0.062	0.758
CUL2 (interacts with) FBXL12	human PPI				9606.ENSP00000444856	9606.ENSP00000247977	0.26	0.9	0.086	0.926
CUL2 (interacts with) RBX1	human PPI				9606.ENSP00000444856	9606.ENSP00000216225	0.709	0.9	0.061	0.97
CUL2 (interacts with) PSMD8	human PPI				9606.ENSP00000444856	9606.ENSP00000215071	0	0.9	0.049	0.9
CSNK2A2 (interacts with) CSNK2B	human PPI				9606.ENSP00000262506	9606.ENSP00000365042	0.876	0.9	0.158	0.988
CSNK2A2 (interacts with) HDAC2	human PPI				9606.ENSP00000262506	9606.ENSP00000430432	0.419	0	0.086	0.446
CSNK2A2 (interacts with) TOP2A	human PPI				9606.ENSP00000262506	9606.ENSP00000411532	0.479	0	0.061	0.489
CSNK2A2 (interacts with) NCAPG	human PPI				9606.ENSP00000262506	9606.ENSP00000251496	0	0.9	0.047	0.9
PABPC1 (interacts with) UPF1	human PPI				9606.ENSP00000313007	9606.ENSP00000470142	0.523	0.9	0.172	0.957
PABPC1 (interacts with) RPL36	human PPI				9606.ENSP00000313007	9606.ENSP00000464342	0	0.9	0.469	0.944
PABPC1 (interacts with) RAE1	human PPI				9606.ENSP00000313007	9606.ENSP00000379182	0.513	0	0	0.513
CSDE1 (interacts with) PABPC1	human PPI				9606.ENSP00000481762	9606.ENSP00000313007	0.457	0	0.158	0.524
COL6A1 (interacts with) ITGB1	human PPI				9606.ENSP00000355180	9606.ENSP00000379350	0	0.9	0.089	0.905
COL6A1 (interacts with) SDC1	human PPI				9606.ENSP00000355180	9606.ENSP00000370542	0	0.9	0.078	0.903
COL6A1 (interacts with) PLOD2	human PPI				9606.ENSP00000355180	9606.ENSP00000282903	0.093	0.9	0.107	0.912
COL6A1 (interacts with) ITGA9	human PPI				9606.ENSP00000355180	9606.ENSP00000264741	0	0.6	0.079	0.616
COL6A1 (interacts with) COLGALT1	human PPI				9606.ENSP00000355180	9606.ENSP00000252599	0	0.9	0	0.9
COLGALT1 (interacts with) PLOD2	human PPI				9606.ENSP00000252599	9606.ENSP00000282903	0.369	0.9	0.064	0.935
COL4A4 (interacts with) ITGB1	human PPI				9606.ENSP00000379866	9606.ENSP00000379350	0	0.9	0.063	0.902
COL4A4 (interacts with) SDC1	human PPI				9606.ENSP00000379866	9606.ENSP00000370542	0	0.9	0	0.9
COL4A4 (interacts with) COL6A1	human PPI				9606.ENSP00000379866	9606.ENSP00000355180	0	0.9	0.077	0.903
COL4A4 (interacts with) PLOD2	human PPI				9606.ENSP00000379866	9606.ENSP00000282903	0.185	0.9	0.061	0.916
COL4A4 (interacts with) ITGA9	human PPI				9606.ENSP00000379866	9606.ENSP00000264741	0	0.6	0.063	0.609
COL4A4 (interacts with) COLGALT1	human PPI				9606.ENSP00000379866	9606.ENSP00000252599	0	0.9	0	0.9
CLIP4 (interacts with) MAD2L1	human PPI				9606.ENSP00000327009	9606.ENSP00000296509	0.398	0	0.078	0.421
CHPF (interacts with) CHPF2	human PPI				9606.ENSP00000243776	9606.ENSP00000035307	0	0.65	0.095	0.669
DNMT1 (interacts with) HDAC2	human PPI				9606.ENSP00000352516	9606.ENSP00000430432	0.573	0.9	0.061	0.956
DNMT1 (interacts with) MAT2B	human PPI				9606.ENSP00000352516	9606.ENSP00000325425	0	0.9	0.062	0.902
DNMT1 (interacts with) EZH2	human PPI				9606.ENSP00000352516	9606.ENSP00000320147	0.549	0.9	0.178	0.959
GTF2F2 (interacts with) INTS4	human PPI				9606.ENSP00000340823	9606.ENSP00000434466	0	0.9	0.055	0.901
GTF2F2 (interacts with) MYB	human PPI				9606.ENSP00000340823	9606.ENSP00000339992	0	0.9	0	0.9
GTF2F2 (interacts with) SLU7	human PPI				9606.ENSP00000340823	9606.ENSP00000297151	0	0.9	0	0.9
GTF2F2 (interacts with) PPIL3	human PPI				9606.ENSP00000340823	9606.ENSP00000286175	0	0.9	0.078	0.903
CEP68 (interacts with) PRKAR2B	human PPI				9606.ENSP00000367229	9606.ENSP00000265717	0.555	0	0	0.555
CEP68 (interacts with) PRKAR2A	human PPI				9606.ENSP00000367229	9606.ENSP00000265563	0.65	0	0	0.65
MIB1 (interacts with) PRKAR2A	human PPI				9606.ENSP00000261537	9606.ENSP00000265563	0.554	0	0.099	0.581
MIB1 (interacts with) TBK1	human PPI				9606.ENSP00000261537	9606.ENSP00000329967	0.569	0	0	0.569
MIB1 (interacts with) PCNT	human PPI				9606.ENSP00000261537	9606.ENSP00000352572	0.532	0	0	0.532
GOLGA2 (interacts with) RAB1A	human PPI				9606.ENSP00000416097	9606.ENSP00000387286	0.404	0.9	0	0.937
GOLGA2 (interacts with) GOLGB1	human PPI				9606.ENSP00000416097	9606.ENSP00000377275	0.366	0.9	0.123	0.939
GOLGA2 (interacts with) GORASP1	human PPI				9606.ENSP00000416097	9606.ENSP00000313869	0.707	0.9	0.06	0.97
GOLGA2 (interacts with) LMAN2	human PPI				9606.ENSP00000416097	9606.ENSP00000303366	0	0.9	0	0.9
GOLGA2 (interacts with) RAB2A	human PPI				9606.ENSP00000416097	9606.ENSP00000262646	0.328	0.9	0	0.929
NUP62 (interacts with) NUP88	human PPI				9606.ENSP00000471191	9606.ENSP00000458954	0.982	0.9	0.188	0.998
NUP62 (interacts with) TOP2A	human PPI				9606.ENSP00000471191	9606.ENSP00000411532	0	0.9	0.093	0.905
NUP62 (interacts with) RAE1	human PPI				9606.ENSP00000471191	9606.ENSP00000379182	0.451	0.9	0.2	0.952
NUP62 (interacts with) NUP98	human PPI				9606.ENSP00000471191	9606.ENSP00000316032	0.779	0	0.159	0.806
NUP62 (interacts with) SLU7	human PPI				9606.ENSP00000471191	9606.ENSP00000297151	0	0.9	0	0.9
NUP62 (interacts with) NUTF2	human PPI				9606.ENSP00000471191	9606.ENSP00000219169	0.581	0.9	0.061	0.957
NUP88 (interacts with) TOP2A	human PPI				9606.ENSP00000458954	9606.ENSP00000411532	0	0.9	0.103	0.906
NUP88 (interacts with) RAE1	human PPI				9606.ENSP00000458954	9606.ENSP00000379182	0.197	0.9	0.129	0.923
NUP88 (interacts with) NUP98	human PPI				9606.ENSP00000458954	9606.ENSP00000316032	0.379	0	0.141	0.443
NUP88 (interacts with) SLU7	human PPI				9606.ENSP00000458954	9606.ENSP00000297151	0	0.9	0	0.9
NUP214 (interacts with) NUP62	human PPI				9606.ENSP00000352400	9606.ENSP00000471191	0.953	0.9	0.182	0.995
NUP214 (interacts with) NUP88	human PPI				9606.ENSP00000352400	9606.ENSP00000458954	0.964	0.9	0.129	0.996
NUP214 (interacts with) RAE1	human PPI				9606.ENSP00000352400	9606.ENSP00000379182	0.486	0.9	0.106	0.95
NUP214 (interacts with) TOP2A	human PPI				9606.ENSP00000352400	9606.ENSP00000411532	0	0.9	0.084	0.904
NUP214 (interacts with) NUP98	human PPI				9606.ENSP00000352400	9606.ENSP00000316032	0.733	0.54	0.166	0.888
NUP214 (interacts with) SLU7	human PPI				9606.ENSP00000352400	9606.ENSP00000297151	0	0.9	0.082	0.904
NUP214 (interacts with) NUP54	human PPI				9606.ENSP00000352400	9606.ENSP00000264883	0.056	0.9	0.062	0.903
NUP214 (interacts with) NUTF2	human PPI				9606.ENSP00000352400	9606.ENSP00000219169	0.05	0.9	0.056	0.902
NUP54 (interacts with) NUP62	human PPI				9606.ENSP00000264883	9606.ENSP00000471191	0.985	0.9	0.153	0.998
NUP54 (interacts with) RAE1	human PPI				9606.ENSP00000264883	9606.ENSP00000379182	0.954	0.9	0.175	0.995
NUP54 (interacts with) NUP98	human PPI				9606.ENSP00000264883	9606.ENSP00000316032	0.97	0	0.235	0.976
NUP54 (interacts with) NUP88	human PPI				9606.ENSP00000264883	9606.ENSP00000458954	0	0.9	0.224	0.919
NUP54 (interacts with) TOP2A	human PPI				9606.ENSP00000264883	9606.ENSP00000411532	0	0.9	0.091	0.905
NUP54 (interacts with) SLU7	human PPI				9606.ENSP00000264883	9606.ENSP00000297151	0	0.9	0	0.9
NUP54 (interacts with) NUTF2	human PPI				9606.ENSP00000264883	9606.ENSP00000219169	0.376	0.36	0.097	0.608
GGH (interacts with) NPC2	human PPI				9606.ENSP00000260118	9606.ENSP00000451112	0	0.9	0.061	0.902
GGH (interacts with) TXNDC5	human PPI				9606.ENSP00000260118	9606.ENSP00000369081	0	0.9	0.095	0.905
GGH (interacts with) GOLGA7	human PPI				9606.ENSP00000260118	9606.ENSP00000350378	0	0.9	0	0.9
GGH (interacts with) NEU1	human PPI				9606.ENSP00000260118	9606.ENSP00000364782	0	0.9	0	0.9
GGH (interacts with) PTGES2	human PPI				9606.ENSP00000260118	9606.ENSP00000345341	0	0.9	0	0.9
GGH (interacts with) PTX3	human PPI				9606.ENSP00000260118	9606.ENSP00000295927	0	0.9	0	0.9
GGH (interacts with) MAD2L1	human PPI				9606.ENSP00000260118	9606.ENSP00000296509	0	0	0.632	0.632
GGH (interacts with) PBK	human PPI				9606.ENSP00000260118	9606.ENSP00000428489	0	0	0.531	0.531
GGH (interacts with) OS9	human PPI				9606.ENSP00000260118	9606.ENSP00000318165	0.416	0	0	0.416
GGH (interacts with) GLA	human PPI				9606.ENSP00000260118	9606.ENSP00000218516	0	0.9	0.064	0.902
NUP210 (interacts with) NUP214	human PPI				9606.ENSP00000254508	9606.ENSP00000352400	0	0.9	0.096	0.905
NUP210 (interacts with) NUP62	human PPI				9606.ENSP00000254508	9606.ENSP00000471191	0	0.9	0.063	0.902
NUP210 (interacts with) NUP54	human PPI				9606.ENSP00000254508	9606.ENSP00000264883	0	0.9	0.067	0.902
NUP210 (interacts with) NUP88	human PPI				9606.ENSP00000254508	9606.ENSP00000458954	0	0.9	0.114	0.907
NUP210 (interacts with) RAE1	human PPI				9606.ENSP00000254508	9606.ENSP00000379182	0.13	0.9	0.08	0.913
NUP210 (interacts with) TOP2A	human PPI				9606.ENSP00000254508	9606.ENSP00000411532	0	0.9	0.162	0.912
NUP210 (interacts with) SLU7	human PPI				9606.ENSP00000254508	9606.ENSP00000297151	0	0.9	0	0.9
NUP210 (interacts with) NUTF2	human PPI				9606.ENSP00000254508	9606.ENSP00000219169	0	0.9	0.048	0.9
NEK9 (interacts with) RAE1	human PPI				9606.ENSP00000238616	9606.ENSP00000379182	0.064	0.9	0.06	0.904
NEK9 (interacts with) NUP214	human PPI				9606.ENSP00000238616	9606.ENSP00000352400	0	0.9	0.063	0.902
NEK9 (interacts with) NUP54	human PPI				9606.ENSP00000238616	9606.ENSP00000264883	0.05	0.9	0.064	0.903
NEK9 (interacts with) NUP62	human PPI				9606.ENSP00000238616	9606.ENSP00000471191	0	0.9	0.063	0.902
NEK9 (interacts with) NUP210	human PPI				9606.ENSP00000238616	9606.ENSP00000254508	0	0.9	0.063	0.902
NEK9 (interacts with) NUP88	human PPI				9606.ENSP00000238616	9606.ENSP00000458954	0	0.9	0	0.9
PRIM2 (interacts with) RAE1	human PPI				9606.ENSP00000484105	9606.ENSP00000379182	0.795	0	0.064	0.799
PRIM2 (interacts with) WDHD1	human PPI				9606.ENSP00000484105	9606.ENSP00000353793	0.132	0	0.883	0.894
PRIM2 (interacts with) RRM2	human PPI				9606.ENSP00000484105	9606.ENSP00000353770	0	0	0.566	0.566
CCNE1 (interacts with) CDK1	human PPI				9606.ENSP00000262643	9606.ENSP00000378699	0.619	0.9	0.305	0.971
CCNE1 (interacts with) CDC25A	human PPI				9606.ENSP00000262643	9606.ENSP00000303706	0.472	0.9	0.422	0.966
CCNE1 (interacts with) WEE1	human PPI				9606.ENSP00000262643	9606.ENSP00000402084	0.266	0.9	0.147	0.931
CCNE1 (interacts with) RHOA	human PPI				9606.ENSP00000262643	9606.ENSP00000400175	0.132	0.9	0	0.909
CCNE1 (interacts with) CCNE2	human PPI				9606.ENSP00000262643	9606.ENSP00000429089	0	0.9	0.124	0.908
CCNE1 (interacts with) POLA1	human PPI				9606.ENSP00000262643	9606.ENSP00000368349	0.385	0	0.116	0.433
CCNE1 (interacts with) PRKAR2A	human PPI				9606.ENSP00000262643	9606.ENSP00000265563	0.463	0	0	0.463
CCNE1 (interacts with) EXO1	human PPI				9606.ENSP00000262643	9606.ENSP00000355506	0.157	0	0.343	0.423
CCNE1 (interacts with) RBX1	human PPI				9606.ENSP00000262643	9606.ENSP00000216225	0.125	0.6	0	0.635
CCNE1 (interacts with) PSMD8	human PPI				9606.ENSP00000262643	9606.ENSP00000215071	0.057	0.9	0	0.901
EXOSC3 (interacts with) EXOSC8	human PPI				9606.ENSP00000323046	9606.ENSP00000374354	0.998	0.9	0.283	0.999
EXOSC3 (interacts with) RPL36	human PPI				9606.ENSP00000323046	9606.ENSP00000464342	0	0.9	0.135	0.909
EXOSC3 (interacts with) MPHOSPH10	human PPI				9606.ENSP00000323046	9606.ENSP00000244230	0	0.9	0.22	0.918
EXOSC3 (interacts with) RRP9	human PPI				9606.ENSP00000323046	9606.ENSP00000232888	0	0.9	0.318	0.928
EXOSC3 (interacts with) EXOSC5	human PPI				9606.ENSP00000323046	9606.ENSP00000221233	0.998	0.9	0.712	0.999
CCDC86 (interacts with) EXOSC3	human PPI				9606.ENSP00000227520	9606.ENSP00000323046	0	0	0.463	0.463
CAV1 (interacts with) ITGB1	human PPI				9606.ENSP00000339191	9606.ENSP00000379350	0	0.9	0.132	0.909
CAV1 (interacts with) RIPK1	human PPI				9606.ENSP00000339191	9606.ENSP00000259808	0.057	0.9	0	0.901
TIMM10B (interacts with) TIMM9	human PPI				9606.ENSP00000254616	9606.ENSP00000378588	0.313	0.9	0.062	0.929
TIMM10B (interacts with) TIMM8B	human PPI				9606.ENSP00000254616	9606.ENSP00000438455	0	0.72	0.513	0.857
RAE1 (interacts with) TOP2A	human PPI				9606.ENSP00000379182	9606.ENSP00000411532	0	0.9	0.066	0.902
RAE1 (interacts with) SLU7	human PPI				9606.ENSP00000379182	9606.ENSP00000297151	0	0.9	0	0.9
CDC25A (interacts with) CHEK1	human PPI				9606.ENSP00000303706	9606.ENSP00000388648	0.571	0.9	0.418	0.972
CDC25A (interacts with) CDK1	human PPI				9606.ENSP00000303706	9606.ENSP00000378699	0.571	0.9	0.573	0.98
CDC25A (interacts with) WEE1	human PPI				9606.ENSP00000303706	9606.ENSP00000402084	0.412	0.9	0.131	0.944
CDC25A (interacts with) EXO1	human PPI				9606.ENSP00000303706	9606.ENSP00000355506	0	0	0.692	0.692
CDC25A (interacts with) RRM2	human PPI				9606.ENSP00000303706	9606.ENSP00000353770	0	0	0.587	0.587
CDC25A (interacts with) TOP2A	human PPI				9606.ENSP00000303706	9606.ENSP00000411532	0	0	0.544	0.544
CDC25A (interacts with) KIF20A	human PPI				9606.ENSP00000303706	9606.ENSP00000378356	0.087	0	0.566	0.587
CDC25A (interacts with) PBK	human PPI				9606.ENSP00000303706	9606.ENSP00000428489	0.084	0	0.535	0.556
CDC25A (interacts with) HMMR	human PPI				9606.ENSP00000303706	9606.ENSP00000377492	0	0	0.541	0.541
CDC25A (interacts with) CENPF	human PPI				9606.ENSP00000303706	9606.ENSP00000355922	0	0	0.41	0.41
CDC25A (interacts with) WDHD1	human PPI				9606.ENSP00000303706	9606.ENSP00000353793	0	0	0.489	0.489
CDC25A (interacts with) MAD2L1	human PPI				9606.ENSP00000303706	9606.ENSP00000296509	0.125	0	0.375	0.429
CDC25A (interacts with) POLQ	human PPI				9606.ENSP00000303706	9606.ENSP00000264233	0	0	0.463	0.463
CDC25A (interacts with) KIF23	human PPI				9606.ENSP00000303706	9606.ENSP00000260363	0.087	0	0.392	0.421
CDC25A (interacts with) NCAPG	human PPI				9606.ENSP00000303706	9606.ENSP00000251496	0	0	0.57	0.57
CDC25A (interacts with) PSMD8	human PPI				9606.ENSP00000303706	9606.ENSP00000215071	0.339	0.9	0	0.931
POLA1 (interacts with) PRIM2	human PPI				9606.ENSP00000368349	9606.ENSP00000484105	0.996	0.9	0.958	0.999
POLA1 (interacts with) RAD51	human PPI				9606.ENSP00000368349	9606.ENSP00000372088	0.263	0	0.223	0.402
POLA1 (interacts with) TOP2A	human PPI				9606.ENSP00000368349	9606.ENSP00000411532	0	0	0.586	0.586
POLA1 (interacts with) TUBGCP2	human PPI				9606.ENSP00000368349	9606.ENSP00000446093	0	0	0.551	0.551
POLA1 (interacts with) WDHD1	human PPI				9606.ENSP00000368349	9606.ENSP00000353793	0.868	0	0.901	0.986
POLA1 (interacts with) RRM2	human PPI				9606.ENSP00000368349	9606.ENSP00000353770	0.157	0	0.676	0.715
POLA1 (interacts with) PRIM1	human PPI				9606.ENSP00000368349	9606.ENSP00000350491	0.996	0.9	0.886	0.999
POLA1 (interacts with) POLA2	human PPI				9606.ENSP00000368349	9606.ENSP00000265465	0.996	0.9	0.964	0.999
POLA1 (interacts with) TUBGCP3	human PPI				9606.ENSP00000368349	9606.ENSP00000261965	0	0	0.65	0.65
TK1 (interacts with) TOP2A	human PPI				9606.ENSP00000301634	9606.ENSP00000411532	0	0	0.722	0.722
HDAC2 (interacts with) TLE3	human PPI				9606.ENSP00000430432	9606.ENSP00000452871	0.411	0	0.063	0.424
HDAC2 (interacts with) UBAP2L	human PPI				9606.ENSP00000430432	9606.ENSP00000389445	0	0.9	0.071	0.903
HDAC2 (interacts with) TLE1	human PPI				9606.ENSP00000430432	9606.ENSP00000365682	0.411	0	0.063	0.424
POLA2 (interacts with) PRIM2	human PPI				9606.ENSP00000265465	9606.ENSP00000484105	0.996	0.9	0.942	0.999
POLA2 (interacts with) PRIM1	human PPI				9606.ENSP00000265465	9606.ENSP00000350491	0.996	0.9	0.894	0.999
POLA2 (interacts with) WDHD1	human PPI				9606.ENSP00000265465	9606.ENSP00000353793	0.133	0	0.878	0.889
POLA2 (interacts with) RRM2	human PPI				9606.ENSP00000265465	9606.ENSP00000353770	0	0	0.506	0.506
POLA2 (interacts with) RAE1	human PPI				9606.ENSP00000265465	9606.ENSP00000379182	0.519	0	0.079	0.538
POLA2 (interacts with) TUBGCP3	human PPI				9606.ENSP00000265465	9606.ENSP00000261965	0	0	0.461	0.461
RBX1 (interacts with) RNF41	human PPI				9606.ENSP00000216225	9606.ENSP00000342755	0	0.9	0	0.9
RBX1 (interacts with) ZYG11B	human PPI				9606.ENSP00000216225	9606.ENSP00000294353	0	0.54	0	0.54
BRD4 (interacts with) ZC3H18	human PPI				9606.ENSP00000263377	9606.ENSP00000416951	0.838	0	0.135	0.854
BRD4 (interacts with) DDX10	human PPI				9606.ENSP00000263377	9606.ENSP00000314348	0.079	0	0.388	0.412
CSNK2B (interacts with) TOP2A	human PPI				9606.ENSP00000365042	9606.ENSP00000411532	0.842	0	0	0.842
CSNK2B (interacts with) EZH2	human PPI				9606.ENSP00000365042	9606.ENSP00000320147	0.565	0	0	0.565
CSNK2B (interacts with) MIB1	human PPI				9606.ENSP00000365042	9606.ENSP00000261537	0.412	0	0	0.412
CSNK2B (interacts with) NCAPG	human PPI				9606.ENSP00000365042	9606.ENSP00000251496	0	0.9	0	0.9
BRD2 (interacts with) CSNK2B	human PPI				9606.ENSP00000378704	9606.ENSP00000365042	0.648	0	0.067	0.658
BRD2 (interacts with) DDX10	human PPI				9606.ENSP00000378704	9606.ENSP00000314348	0.079	0	0.383	0.407
TIMM8B (interacts with) TIMM9	human PPI				9606.ENSP00000438455	9606.ENSP00000378588	0.855	0.72	0.525	0.979
DNAJC19 (interacts with) PMPCA	human PPI				9606.ENSP00000372005	9606.ENSP00000360782	0.137	0.9	0	0.91
DNAJC19 (interacts with) GRPEL1	human PPI				9606.ENSP00000372005	9606.ENSP00000264954	0.083	0.9	0.129	0.913
DNAJC19 (interacts with) PMPCB	human PPI				9606.ENSP00000372005	9606.ENSP00000249269	0.26	0.9	0	0.922
GRPEL1 (interacts with) PMPCA	human PPI				9606.ENSP00000264954	9606.ENSP00000360782	0	0.9	0.088	0.904
GRPEL1 (interacts with) HYOU1	human PPI				9606.ENSP00000264954	9606.ENSP00000480150	0.323	0	0.229	0.455
GRPEL1 (interacts with) MRPS2	human PPI				9606.ENSP00000264954	9606.ENSP00000360850	0	0	0.411	0.411
GRPEL1 (interacts with) TIMM10	human PPI				9606.ENSP00000264954	9606.ENSP00000257245	0	0.54	0.529	0.774
GRPEL1 (interacts with) PMPCB	human PPI				9606.ENSP00000264954	9606.ENSP00000249269	0	0.9	0.106	0.906
BCS1L (interacts with) TIMM8B	human PPI				9606.ENSP00000413908	9606.ENSP00000438455	0	0.9	0.083	0.904
BCS1L (interacts with) TIMM9	human PPI				9606.ENSP00000413908	9606.ENSP00000378588	0.158	0.9	0.077	0.915
BCS1L (interacts with) DNAJC19	human PPI				9606.ENSP00000413908	9606.ENSP00000372005	0	0.9	0.064	0.902
BCS1L (interacts with) GRPEL1	human PPI				9606.ENSP00000413908	9606.ENSP00000264954	0.064	0.9	0.135	0.911
BCS1L (interacts with) TIMM10	human PPI				9606.ENSP00000413908	9606.ENSP00000257245	0.158	0.9	0.159	0.923
BCS1L (interacts with) PMPCB	human PPI				9606.ENSP00000413908	9606.ENSP00000249269	0.07	0.54	0.115	0.588
RAB2A (interacts with) RAB7A	human PPI				9606.ENSP00000262646	9606.ENSP00000265062	0.419	0.9	0.108	0.943
RAB2A (interacts with) RAB5C	human PPI				9606.ENSP00000262646	9606.ENSP00000447053	0.389	0.9	0.107	0.94
RAB2A (interacts with) RAB8A	human PPI				9606.ENSP00000262646	9606.ENSP00000300935	0.079	0.9	0.087	0.908
ATP6AP1 (interacts with) ATP6V1A	human PPI				9606.ENSP00000358777	9606.ENSP00000273398	0	0.9	0.197	0.916
ATP6V1A (interacts with) TXNDC5	human PPI				9606.ENSP00000273398	9606.ENSP00000369081	0.426	0	0.08	0.449
ATP6V1A (interacts with) STOM	human PPI				9606.ENSP00000273398	9606.ENSP00000286713	0.408	0	0.063	0.422
ATP6V1A (interacts with) RAB2A	human PPI				9606.ENSP00000273398	9606.ENSP00000262646	0.37	0	0.136	0.432
TIMM10 (interacts with) TIMM9	human PPI				9606.ENSP00000257245	9606.ENSP00000378588	0.998	0.9	0.809	0.999
TIMM10 (interacts with) TIMM8B	human PPI				9606.ENSP00000257245	9606.ENSP00000438455	0	0.72	0.682	0.907
TIMM10 (interacts with) TIMM10B	human PPI				9606.ENSP00000257245	9606.ENSP00000254616	0.789	0.9	0.778	0.994
RTN4 (interacts with) TJP1	human PPI				9606.ENSP00000337838	9606.ENSP00000281537	0.387	0	0.065	0.402
ATP1B1 (interacts with) RTN4	human PPI				9606.ENSP00000356790	9606.ENSP00000337838	0.419	0	0.086	0.446
ATP1B1 (interacts with) PRKACA	human PPI				9606.ENSP00000356790	9606.ENSP00000309591	0	0.6	0.079	0.615
CCNE2 (interacts with) RACGAP1	human PPI				9606.ENSP00000429089	9606.ENSP00000404190	0.18	0	0.309	0.409
CCNE2 (interacts with) WEE1	human PPI				9606.ENSP00000429089	9606.ENSP00000402084	0.266	0.9	0.147	0.931
CCNE2 (interacts with) CDK1	human PPI				9606.ENSP00000429089	9606.ENSP00000378699	0.412	0.9	0.599	0.974
CCNE2 (interacts with) EXO1	human PPI				9606.ENSP00000429089	9606.ENSP00000355506	0.157	0	0.597	0.645
CCNE2 (interacts with) RRM2	human PPI				9606.ENSP00000429089	9606.ENSP00000353770	0	0	0.485	0.485
CCNE2 (interacts with) CDC25A	human PPI				9606.ENSP00000429089	9606.ENSP00000303706	0.185	0.9	0.309	0.938
CCNE2 (interacts with) MAD2L1	human PPI				9606.ENSP00000429089	9606.ENSP00000296509	0.102	0	0.41	0.447
CCNE2 (interacts with) KIF23	human PPI				9606.ENSP00000429089	9606.ENSP00000260363	0.15	0	0.365	0.437
CCNE2 (interacts with) RBX1	human PPI				9606.ENSP00000429089	9606.ENSP00000216225	0.125	0.6	0	0.635
CCNE2 (interacts with) PSMD8	human PPI				9606.ENSP00000429089	9606.ENSP00000215071	0.057	0.9	0	0.901
PRIM1 (interacts with) PRIM2	human PPI				9606.ENSP00000350491	9606.ENSP00000484105	0.996	0.9	0.896	0.999
PRIM1 (interacts with) WDHD1	human PPI				9606.ENSP00000350491	9606.ENSP00000353793	0.132	0	0.926	0.933
PRIM1 (interacts with) RRM2	human PPI				9606.ENSP00000350491	9606.ENSP00000353770	0	0	0.794	0.794
PRIM1 (interacts with) RAD51	human PPI				9606.ENSP00000350491	9606.ENSP00000372088	0.269	0	0.446	0.578
PRIM1 (interacts with) TOP2A	human PPI				9606.ENSP00000350491	9606.ENSP00000411532	0	0	0.593	0.593
PRIM1 (interacts with) RAE1	human PPI				9606.ENSP00000350491	9606.ENSP00000379182	0.638	0	0.102	0.661
PRIM1 (interacts with) RACGAP1	human PPI				9606.ENSP00000350491	9606.ENSP00000404190	0	0	0.601	0.601
CDC7 (interacts with) PRIM2	human PPI				9606.ENSP00000393139	9606.ENSP00000484105	0	0.9	0.213	0.917
CDC7 (interacts with) PBK	human PPI				9606.ENSP00000393139	9606.ENSP00000428489	0	0	0.542	0.542
CDC7 (interacts with) CHEK1	human PPI				9606.ENSP00000393139	9606.ENSP00000388648	0.3	0.9	0.406	0.954
CDC7 (interacts with) CDK1	human PPI				9606.ENSP00000393139	9606.ENSP00000378699	0.356	0	0.595	0.728
CDC7 (interacts with) POLA1	human PPI				9606.ENSP00000393139	9606.ENSP00000368349	0.261	0.9	0.252	0.939
CDC7 (interacts with) EXO1	human PPI				9606.ENSP00000393139	9606.ENSP00000355506	0	0	0.463	0.463
CDC7 (interacts with) WDHD1	human PPI				9606.ENSP00000393139	9606.ENSP00000353793	0.267	0	0.409	0.548
CDC7 (interacts with) PRIM1	human PPI				9606.ENSP00000393139	9606.ENSP00000350491	0	0.9	0.605	0.958
CDC7 (interacts with) FANCI	human PPI				9606.ENSP00000393139	9606.ENSP00000310842	0	0	0.559	0.559
CDC7 (interacts with) MAD2L1	human PPI				9606.ENSP00000393139	9606.ENSP00000296509	0	0	0.644	0.644
CDC7 (interacts with) POLA2	human PPI				9606.ENSP00000393139	9606.ENSP00000265465	0	0.9	0.311	0.928
CDC7 (interacts with) NCAPG	human PPI				9606.ENSP00000393139	9606.ENSP00000251496	0	0	0.677	0.677
PSMD8 (interacts with) RBX1	human PPI				9606.ENSP00000215071	9606.ENSP00000216225	0	0.9	0.169	0.913
PSMD8 (interacts with) SIL1	human PPI				9606.ENSP00000215071	9606.ENSP00000378294	0.393	0	0.259	0.531
GNB1 (interacts with) RHOA	human PPI				9606.ENSP00000481878	9606.ENSP00000400175	0.182	0.9	0.153	0.924
GNB1 (interacts with) GPSM1	human PPI				9606.ENSP00000481878	9606.ENSP00000392828	0	0.9	0	0.9
GNB1 (interacts with) REEP5	human PPI				9606.ENSP00000481878	9606.ENSP00000368959	0	0.9	0.056	0.901
GNB1 (interacts with) PLCB4	human PPI				9606.ENSP00000481878	9606.ENSP00000367762	0	0.9	0	0.9
GNB1 (interacts with) GNG5	human PPI				9606.ENSP00000481878	9606.ENSP00000359675	0.994	0.9	0.061	0.999
GNB1 (interacts with) PRKACA	human PPI				9606.ENSP00000481878	9606.ENSP00000309591	0	0.6	0.26	0.691
GNB1 (interacts with) PRKAR2B	human PPI				9606.ENSP00000481878	9606.ENSP00000265717	0	0.9	0.232	0.919
GNB1 (interacts with) PRKAR2A	human PPI				9606.ENSP00000481878	9606.ENSP00000265563	0	0.9	0.232	0.919
GNB1 (interacts with) SLC9A3R1	human PPI				9606.ENSP00000481878	9606.ENSP00000262613	0.083	0.9	0	0.904
GNB1 (interacts with) REEP6	human PPI				9606.ENSP00000481878	9606.ENSP00000233596	0	0.9	0.055	0.901
GNG5 (interacts with) PLCB4	human PPI				9606.ENSP00000359675	9606.ENSP00000367762	0	0.9	0	0.9
GNG5 (interacts with) RHOA	human PPI				9606.ENSP00000359675	9606.ENSP00000400175	0	0.9	0.103	0.906
GNG5 (interacts with) GPSM1	human PPI				9606.ENSP00000359675	9606.ENSP00000392828	0	0.9	0	0.9
GNG5 (interacts with) PRKACA	human PPI				9606.ENSP00000359675	9606.ENSP00000309591	0.08	0.6	0	0.616
ARHGEF12 (interacts with) RHOA	human PPI				9606.ENSP00000380942	9606.ENSP00000400175	0.968	0.9	0.061	0.996
ARHGEF12 (interacts with) GNB1	human PPI				9606.ENSP00000380942	9606.ENSP00000481878	0	0.9	0	0.9
ARHGEF12 (interacts with) GNG5	human PPI				9606.ENSP00000380942	9606.ENSP00000359675	0	0.9	0	0.9
RAD51 (interacts with) TOP2A	human PPI				9606.ENSP00000372088	9606.ENSP00000411532	0.161	0	0.556	0.612
RAD51 (interacts with) WDHD1	human PPI				9606.ENSP00000372088	9606.ENSP00000353793	0.575	0	0.458	0.76
RAD51 (interacts with) RRM2	human PPI				9606.ENSP00000372088	9606.ENSP00000353770	0.05	0	0.689	0.692
RAD51 (interacts with) TK1	human PPI				9606.ENSP00000372088	9606.ENSP00000301634	0	0	0.564	0.564
E2F7 (interacts with) RRM2	human PPI				9606.ENSP00000323246	9606.ENSP00000353770	0	0	0.463	0.463
E2F7 (interacts with) TOP2A	human PPI				9606.ENSP00000323246	9606.ENSP00000411532	0	0	0.573	0.573
E2F7 (interacts with) PBK	human PPI				9606.ENSP00000323246	9606.ENSP00000428489	0.124	0	0.563	0.601
E2F7 (interacts with) KIF20A	human PPI				9606.ENSP00000323246	9606.ENSP00000378356	0	0	0.492	0.492
E2F7 (interacts with) EXO1	human PPI				9606.ENSP00000323246	9606.ENSP00000355506	0	0	0.551	0.551
E2F7 (interacts with) HMMR	human PPI				9606.ENSP00000323246	9606.ENSP00000377492	0	0	0.454	0.454
E2F7 (interacts with) WDHD1	human PPI				9606.ENSP00000323246	9606.ENSP00000353793	0	0	0.402	0.402
E2F7 (interacts with) FANCI	human PPI				9606.ENSP00000323246	9606.ENSP00000310842	0	0	0.545	0.545
E2F7 (interacts with) KIF23	human PPI				9606.ENSP00000323246	9606.ENSP00000260363	0	0	0.555	0.555
E2F7 (interacts with) NCAPG	human PPI				9606.ENSP00000323246	9606.ENSP00000251496	0	0	0.573	0.573
CCNA1 (interacts with) CDK1	human PPI				9606.ENSP00000255465	9606.ENSP00000378699	0.538	0.9	0.728	0.986
CCNA1 (interacts with) CDC25A	human PPI				9606.ENSP00000255465	9606.ENSP00000303706	0.472	0.9	0.084	0.947
CCNA1 (interacts with) MAD2L1	human PPI				9606.ENSP00000255465	9606.ENSP00000296509	0.102	0.9	0.428	0.944
CCNA1 (interacts with) WEE1	human PPI				9606.ENSP00000255465	9606.ENSP00000402084	0.266	0.9	0.172	0.933
CCNA1 (interacts with) CCNE1	human PPI				9606.ENSP00000255465	9606.ENSP00000262643	0.168	0.9	0.199	0.927
CCNA1 (interacts with) CCNE2	human PPI				9606.ENSP00000255465	9606.ENSP00000429089	0.168	0.9	0.199	0.927
CCNA1 (interacts with) KIF23	human PPI				9606.ENSP00000255465	9606.ENSP00000260363	0.15	0	0.665	0.703
CCNA1 (interacts with) CENPF	human PPI				9606.ENSP00000255465	9606.ENSP00000355922	0	0	0.482	0.482
CCNA1 (interacts with) PBK	human PPI				9606.ENSP00000255465	9606.ENSP00000428489	0.09	0	0.462	0.489
CCNA1 (interacts with) RACGAP1	human PPI				9606.ENSP00000255465	9606.ENSP00000404190	0.085	0	0.458	0.482
CCNA1 (interacts with) PSMD8	human PPI				9606.ENSP00000255465	9606.ENSP00000215071	0.057	0.9	0	0.901
RAB1A (interacts with) RAB5C	human PPI				9606.ENSP00000387286	9606.ENSP00000447053	0.374	0.9	0.282	0.951
RAB1A (interacts with) RACGAP1	human PPI				9606.ENSP00000387286	9606.ENSP00000404190	0	0.9	0	0.9
RAB1A (interacts with) RAB8A	human PPI				9606.ENSP00000387286	9606.ENSP00000300935	0.814	0.9	0.146	0.982
RAB1A (interacts with) RAB7A	human PPI				9606.ENSP00000387286	9606.ENSP00000265062	0.823	0.9	0.396	0.988
RAB1A (interacts with) RAB2A	human PPI				9606.ENSP00000387286	9606.ENSP00000262646	0.463	0.9	0.213	0.954
MET (interacts with) RHOA	human PPI				9606.ENSP00000317272	9606.ENSP00000400175	0.271	0.9	0	0.923
MET (interacts with) SDC1	human PPI				9606.ENSP00000317272	9606.ENSP00000370542	0	0.9	0.138	0.91
MET (interacts with) PLCB4	human PPI				9606.ENSP00000317272	9606.ENSP00000367762	0.185	0.6	0	0.66
ITGB1 (interacts with) RHOA	human PPI				9606.ENSP00000379350	9606.ENSP00000400175	0.069	0.9	0.089	0.907
ITGB1 (interacts with) SDC1	human PPI				9606.ENSP00000379350	9606.ENSP00000370542	0	0.9	0.088	0.904
ITGB1 (interacts with) MET	human PPI				9606.ENSP00000379350	9606.ENSP00000317272	0.157	0.9	0.092	0.916
ITGB1 (interacts with) PRKACA	human PPI				9606.ENSP00000379350	9606.ENSP00000309591	0	0.9	0.064	0.902
ITGB1 (interacts with) PRKAR2B	human PPI				9606.ENSP00000379350	9606.ENSP00000265717	0.127	0.9	0.064	0.911
ITGB1 (interacts with) PRKAR2A	human PPI				9606.ENSP00000379350	9606.ENSP00000265563	0.127	0.9	0.064	0.911
ITGB1 (interacts with) LAMC1	human PPI				9606.ENSP00000379350	9606.ENSP00000258341	0.086	0.9	0.158	0.916
ITGA9 (interacts with) ITGB1	human PPI				9606.ENSP00000264741	9606.ENSP00000379350	0.599	0.9	0.062	0.959
ITGA9 (interacts with) LAMC1	human PPI				9606.ENSP00000264741	9606.ENSP00000258341	0.157	0.6	0.062	0.656
RALA (interacts with) RHOA	human PPI				9606.ENSP00000005257	9606.ENSP00000400175	0.073	0.8	0.093	0.817
RALA (interacts with) RIPK1	human PPI				9606.ENSP00000005257	9606.ENSP00000259808	0.576	0	0	0.576
RAB5C (interacts with) SUN2	human PPI				9606.ENSP00000447053	9606.ENSP00000385616	0.49	0	0.066	0.503
RAB5C (interacts with) TXNDC5	human PPI				9606.ENSP00000447053	9606.ENSP00000369081	0	0.9	0.063	0.902
RAB5C (interacts with) RAB8A	human PPI				9606.ENSP00000447053	9606.ENSP00000300935	0.873	0.9	0.099	0.987
RAB5C (interacts with) STOM	human PPI				9606.ENSP00000447053	9606.ENSP00000286713	0.054	0.9	0.061	0.903
RAB5C (interacts with) RAB7A	human PPI				9606.ENSP00000447053	9606.ENSP00000265062	0.835	0.9	0.288	0.987
LDLR (interacts with) RAB5C	human PPI				9606.ENSP00000454071	9606.ENSP00000447053	0	0.9	0.055	0.901
RDX (interacts with) SLC9A3R1	human PPI				9606.ENSP00000384136	9606.ENSP00000262613	0.81	0	0.061	0.814
ARF6 (interacts with) RAB1A	human PPI				9606.ENSP00000298316	9606.ENSP00000387286	0.974	0	0.114	0.976
ARF6 (interacts with) RHOA	human PPI				9606.ENSP00000298316	9606.ENSP00000400175	0.106	0.9	0.082	0.91
ARF6 (interacts with) MET	human PPI				9606.ENSP00000298316	9606.ENSP00000317272	0.271	0.9	0.063	0.925
ARF6 (interacts with) ITGB1	human PPI				9606.ENSP00000298316	9606.ENSP00000379350	0.069	0.9	0.082	0.907
ARF6 (interacts with) ITGA9	human PPI				9606.ENSP00000298316	9606.ENSP00000264741	0	0.9	0	0.9
ARF6 (interacts with) KIF23	human PPI				9606.ENSP00000298316	9606.ENSP00000260363	0.899	0	0.061	0.901
ARF6 (interacts with) RALA	human PPI				9606.ENSP00000298316	9606.ENSP00000005257	0.412	0	0.081	0.437
AP2M1 (interacts with) RAB5C	human PPI				9606.ENSP00000292807	9606.ENSP00000447053	0	0.9	0.181	0.914
AP2M1 (interacts with) ARF6	human PPI				9606.ENSP00000292807	9606.ENSP00000298316	0.056	0.9	0.129	0.91
AP2M1 (interacts with) LDLR	human PPI				9606.ENSP00000292807	9606.ENSP00000454071	0	0.9	0	0.9
AP2M1 (interacts with) RDX	human PPI				9606.ENSP00000292807	9606.ENSP00000384136	0	0.9	0	0.9
AP2M1 (interacts with) VPS39	human PPI				9606.ENSP00000292807	9606.ENSP00000335193	0	0.36	0.131	0.42
AP2M1 (interacts with) AP3B1	human PPI				9606.ENSP00000292807	9606.ENSP00000255194	0.412	0.36	0.105	0.633
NUTF2 (interacts with) RAB7A	human PPI				9606.ENSP00000219169	9606.ENSP00000265062	0.423	0	0.064	0.436
NUTF2 (interacts with) RHOA	human PPI				9606.ENSP00000219169	9606.ENSP00000400175	0.41	0	0	0.41
AP2A2 (interacts with) RAB5C	human PPI				9606.ENSP00000327694	9606.ENSP00000447053	0	0.9	0.062	0.902
AP2A2 (interacts with) LDLR	human PPI				9606.ENSP00000327694	9606.ENSP00000454071	0	0.9	0	0.9
AP2A2 (interacts with) RDX	human PPI				9606.ENSP00000327694	9606.ENSP00000384136	0	0.9	0.055	0.901
AP2A2 (interacts with) VPS39	human PPI				9606.ENSP00000327694	9606.ENSP00000335193	0.079	0.36	0.128	0.441
AP2A2 (interacts with) ARF6	human PPI				9606.ENSP00000327694	9606.ENSP00000298316	0.185	0.9	0.062	0.916
AP2A2 (interacts with) AP2M1	human PPI				9606.ENSP00000327694	9606.ENSP00000292807	0.967	0.9	0.227	0.997
AP2A2 (interacts with) AP3B1	human PPI				9606.ENSP00000327694	9606.ENSP00000255194	0.313	0.36	0.086	0.563
AP2A2 (interacts with) NUTF2	human PPI				9606.ENSP00000327694	9606.ENSP00000219169	0.46	0	0	0.46
RAB14 (interacts with) RAB1A	human PPI				9606.ENSP00000362946	9606.ENSP00000387286	0.193	0.9	0.161	0.926
RAB14 (interacts with) RAB5C	human PPI				9606.ENSP00000362946	9606.ENSP00000447053	0.081	0.9	0.189	0.918
RAB14 (interacts with) RAB18	human PPI				9606.ENSP00000362946	9606.ENSP00000478479	0	0.9	0.063	0.902
RAB14 (interacts with) RAB8A	human PPI				9606.ENSP00000362946	9606.ENSP00000300935	0.079	0.9	0.093	0.909
RAB14 (interacts with) STOM	human PPI				9606.ENSP00000362946	9606.ENSP00000286713	0.082	0.9	0.056	0.905
RAB14 (interacts with) RAB7A	human PPI				9606.ENSP00000362946	9606.ENSP00000265062	0.154	0.9	0.199	0.926
RAB14 (interacts with) RAB2A	human PPI				9606.ENSP00000362946	9606.ENSP00000262646	0	0.9	0.259	0.922
RAB14 (interacts with) RALA	human PPI				9606.ENSP00000362946	9606.ENSP00000005257	0	0.9	0.148	0.911
SLC44A2 (interacts with) STOM	human PPI				9606.ENSP00000336888	9606.ENSP00000286713	0	0.9	0.061	0.902
OLR1 (interacts with) RAB14	human PPI				9606.ENSP00000309124	9606.ENSP00000362946	0.051	0.9	0	0.901
OLR1 (interacts with) SLC44A2	human PPI				9606.ENSP00000309124	9606.ENSP00000336888	0	0.9	0.05	0.9
OLR1 (interacts with) STOM	human PPI				9606.ENSP00000309124	9606.ENSP00000286713	0	0.9	0.061	0.902
OLR1 (interacts with) SLC27A2	human PPI				9606.ENSP00000309124	9606.ENSP00000267842	0	0.9	0	0.9
SLC27A2 (interacts with) SLC44A2	human PPI				9606.ENSP00000267842	9606.ENSP00000336888	0	0.9	0	0.9
SLC27A2 (interacts with) STOM	human PPI				9606.ENSP00000267842	9606.ENSP00000286713	0	0.9	0	0.9
SLC27A2 (interacts with) TYSND1	human PPI				9606.ENSP00000267842	9606.ENSP00000287078	0	0.9	0	0.9
ANO6 (interacts with) RAB14	human PPI				9606.ENSP00000409126	9606.ENSP00000362946	0	0.9	0	0.9
ANO6 (interacts with) CLCC1	human PPI				9606.ENSP00000409126	9606.ENSP00000349456	0	0.54	0	0.54
ANO6 (interacts with) SLC44A2	human PPI				9606.ENSP00000409126	9606.ENSP00000336888	0	0.9	0.062	0.902
ANO6 (interacts with) OLR1	human PPI				9606.ENSP00000409126	9606.ENSP00000309124	0	0.9	0	0.9
ANO6 (interacts with) STOM	human PPI				9606.ENSP00000409126	9606.ENSP00000286713	0	0.9	0.061	0.902
ANO6 (interacts with) SLC27A2	human PPI				9606.ENSP00000409126	9606.ENSP00000267842	0	0.9	0	0.9
RACGAP1 (interacts with) TOP2A	human PPI				9606.ENSP00000404190	9606.ENSP00000411532	0	0	0.887	0.887
RACGAP1 (interacts with) RHOA	human PPI				9606.ENSP00000404190	9606.ENSP00000400175	0.185	0.9	0.061	0.916
RACGAP1 (interacts with) RAD51	human PPI				9606.ENSP00000404190	9606.ENSP00000372088	0	0	0.67	0.67
RACGAP1 (interacts with) WDHD1	human PPI				9606.ENSP00000404190	9606.ENSP00000353793	0	0	0.618	0.618
RACGAP1 (interacts with) RRM2	human PPI				9606.ENSP00000404190	9606.ENSP00000353770	0	0	0.812	0.812
RHOA (interacts with) RTN4	human PPI				9606.ENSP00000400175	9606.ENSP00000337838	0.103	0.9	0.128	0.915
KIF20A (interacts with) RACGAP1	human PPI				9606.ENSP00000378356	9606.ENSP00000404190	0.707	0.9	0.878	0.996
KIF20A (interacts with) TOP2A	human PPI				9606.ENSP00000378356	9606.ENSP00000411532	0	0	0.972	0.972
KIF20A (interacts with) PBK	human PPI				9606.ENSP00000378356	9606.ENSP00000428489	0.126	0	0.937	0.943
KIF20A (interacts with) RAB1A	human PPI				9606.ENSP00000378356	9606.ENSP00000387286	0	0.9	0	0.9
KIF20A (interacts with) TRMT1	human PPI				9606.ENSP00000378356	9606.ENSP00000466967	0.556	0	0	0.556
KIF20A (interacts with) RAD51	human PPI				9606.ENSP00000378356	9606.ENSP00000372088	0	0	0.593	0.593
KIF20A (interacts with) POLA1	human PPI				9606.ENSP00000378356	9606.ENSP00000368349	0	0	0.524	0.524
KIF20A (interacts with) WDHD1	human PPI				9606.ENSP00000378356	9606.ENSP00000353793	0.05	0	0.653	0.656
KIF20A (interacts with) RRM2	human PPI				9606.ENSP00000378356	9606.ENSP00000353770	0	0	0.927	0.927
KIF20A (interacts with) PRIM1	human PPI				9606.ENSP00000378356	9606.ENSP00000350491	0	0	0.437	0.437
KIF20A (interacts with) TK1	human PPI				9606.ENSP00000378356	9606.ENSP00000301634	0	0	0.6	0.6
KIF20A (interacts with) MAD2L1	human PPI				9606.ENSP00000378356	9606.ENSP00000296509	0.994	0	0.821	0.998
KIF20A (interacts with) RAB7A	human PPI				9606.ENSP00000378356	9606.ENSP00000265062	0	0.9	0	0.9
KIF20A (interacts with) POLQ	human PPI				9606.ENSP00000378356	9606.ENSP00000264233	0	0	0.587	0.587
KIF20A (interacts with) KIF23	human PPI				9606.ENSP00000378356	9606.ENSP00000260363	0	0.9	0.876	0.987
KIF20A (interacts with) NCAPG	human PPI				9606.ENSP00000378356	9606.ENSP00000251496	0.064	0	0.948	0.949
PBK (interacts with) TOP2A	human PPI				9606.ENSP00000428489	9606.ENSP00000411532	0	0	0.982	0.982
PBK (interacts with) RACGAP1	human PPI				9606.ENSP00000428489	9606.ENSP00000404190	0.064	0	0.898	0.9
PBK (interacts with) RAD51	human PPI				9606.ENSP00000428489	9606.ENSP00000372088	0.146	0	0.663	0.7
PBK (interacts with) WDHD1	human PPI				9606.ENSP00000428489	9606.ENSP00000353793	0	0	0.641	0.641
PBK (interacts with) RRM2	human PPI				9606.ENSP00000428489	9606.ENSP00000353770	0	0	0.936	0.936
PBK (interacts with) PRIM1	human PPI				9606.ENSP00000428489	9606.ENSP00000350491	0	0	0.602	0.602
PBK (interacts with) TK1	human PPI				9606.ENSP00000428489	9606.ENSP00000301634	0	0	0.652	0.652
PBK (interacts with) POLQ	human PPI				9606.ENSP00000428489	9606.ENSP00000264233	0	0	0.613	0.613
CENPF (interacts with) TOP2A	human PPI				9606.ENSP00000355922	9606.ENSP00000411532	0	0	0.963	0.963
CENPF (interacts with) KIF20A	human PPI				9606.ENSP00000355922	9606.ENSP00000378356	0	0	0.927	0.927
CENPF (interacts with) PBK	human PPI				9606.ENSP00000355922	9606.ENSP00000428489	0	0	0.917	0.917
CENPF (interacts with) HMMR	human PPI				9606.ENSP00000355922	9606.ENSP00000377492	0	0	0.88	0.88
CENPF (interacts with) RACGAP1	human PPI				9606.ENSP00000355922	9606.ENSP00000404190	0	0	0.714	0.714
CENPF (interacts with) CHEK1	human PPI				9606.ENSP00000355922	9606.ENSP00000388648	0	0	0.683	0.683
CENPF (interacts with) NIN	human PPI				9606.ENSP00000355922	9606.ENSP00000371472	0	0.54	0.061	0.549
CENPF (interacts with) RAD51	human PPI				9606.ENSP00000355922	9606.ENSP00000372088	0	0	0.416	0.416
CENPF (interacts with) EXO1	human PPI				9606.ENSP00000355922	9606.ENSP00000355506	0	0	0.801	0.801
CENPF (interacts with) WDHD1	human PPI				9606.ENSP00000355922	9606.ENSP00000353793	0	0	0.575	0.575
CENPF (interacts with) RRM2	human PPI				9606.ENSP00000355922	9606.ENSP00000353770	0	0	0.915	0.915
CENPF (interacts with) PRIM1	human PPI				9606.ENSP00000355922	9606.ENSP00000350491	0	0	0.544	0.544
CENPF (interacts with) E2F7	human PPI				9606.ENSP00000355922	9606.ENSP00000323246	0	0	0.589	0.589
CENPF (interacts with) EZH2	human PPI				9606.ENSP00000355922	9606.ENSP00000320147	0	0	0.563	0.563
CENPF (interacts with) FANCI	human PPI				9606.ENSP00000355922	9606.ENSP00000310842	0	0	0.79	0.79
CENPF (interacts with) TK1	human PPI				9606.ENSP00000355922	9606.ENSP00000301634	0	0	0.563	0.563
CENPF (interacts with) MAD2L1	human PPI				9606.ENSP00000355922	9606.ENSP00000296509	0	0.9	0.802	0.979
CENPF (interacts with) DEPDC1B	human PPI				9606.ENSP00000355922	9606.ENSP00000265036	0	0	0.608	0.608
CENPF (interacts with) POLQ	human PPI				9606.ENSP00000355922	9606.ENSP00000264233	0	0	0.78	0.78
CENPF (interacts with) KIF23	human PPI				9606.ENSP00000355922	9606.ENSP00000260363	0	0	0.835	0.835
CENPF (interacts with) NCAPG	human PPI				9606.ENSP00000355922	9606.ENSP00000251496	0	0	0.922	0.922
TOP2A (interacts with) WDHD1	human PPI				9606.ENSP00000411532	9606.ENSP00000353793	0.186	0	0.639	0.694
MAD2L1 (interacts with) PBK	human PPI				9606.ENSP00000296509	9606.ENSP00000428489	0.111	0	0.98	0.981
MAD2L1 (interacts with) TOP2A	human PPI				9606.ENSP00000296509	9606.ENSP00000411532	0	0	0.891	0.891
MAD2L1 (interacts with) RRM2	human PPI				9606.ENSP00000296509	9606.ENSP00000353770	0	0	0.888	0.888
MAD2L1 (interacts with) RACGAP1	human PPI				9606.ENSP00000296509	9606.ENSP00000404190	0	0	0.902	0.902
MAD2L1 (interacts with) PRIM1	human PPI				9606.ENSP00000296509	9606.ENSP00000350491	0	0	0.845	0.845
MAD2L1 (interacts with) RAD51	human PPI				9606.ENSP00000296509	9606.ENSP00000372088	0.189	0	0.697	0.744
MAD2L1 (interacts with) WDHD1	human PPI				9606.ENSP00000296509	9606.ENSP00000353793	0.104	0	0.68	0.701
MAD2L1 (interacts with) POLA1	human PPI				9606.ENSP00000296509	9606.ENSP00000368349	0.302	0	0.411	0.571
MAD2L1 (interacts with) PRIM2	human PPI				9606.ENSP00000296509	9606.ENSP00000484105	0	0	0.459	0.459
MAD2L1 (interacts with) SAAL1	human PPI				9606.ENSP00000296509	9606.ENSP00000432487	0	0	0.566	0.566
MAD2L1 (interacts with) TK1	human PPI				9606.ENSP00000296509	9606.ENSP00000301634	0	0	0.426	0.426
MAD2L1 (interacts with) POLA2	human PPI				9606.ENSP00000296509	9606.ENSP00000265465	0	0	0.433	0.433
MAD2L1 (interacts with) NCAPG	human PPI				9606.ENSP00000296509	9606.ENSP00000251496	0	0	0.982	0.982
MAD2L1 (interacts with) RBX1	human PPI				9606.ENSP00000296509	9606.ENSP00000216225	0.431	0	0.105	0.469
MAD2L1 (interacts with) PSMD8	human PPI				9606.ENSP00000296509	9606.ENSP00000215071	0.993	0.9	0.061	0.999
CIT (interacts with) RHOA	human PPI				9606.ENSP00000376306	9606.ENSP00000400175	0.545	0.9	0	0.952
CIT (interacts with) KIF20A	human PPI				9606.ENSP00000376306	9606.ENSP00000378356	0.262	0	0.595	0.689
CIT (interacts with) RACGAP1	human PPI				9606.ENSP00000376306	9606.ENSP00000404190	0.191	0	0.344	0.447
CIT (interacts with) KIF23	human PPI				9606.ENSP00000376306	9606.ENSP00000260363	0.262	0	0.746	0.804
BUB1B (interacts with) MAD2L1	human PPI				9606.ENSP00000287598	9606.ENSP00000296509	0.999	0.9	0.849	0.999
BUB1B (interacts with) CDK1	human PPI				9606.ENSP00000287598	9606.ENSP00000378699	0.345	0.9	0.94	0.995
BUB1B (interacts with) CENPF	human PPI				9606.ENSP00000287598	9606.ENSP00000355922	0	0.9	0.896	0.989
BUB1B (interacts with) TOP2A	human PPI				9606.ENSP00000287598	9606.ENSP00000411532	0.05	0	0.963	0.963
BUB1B (interacts with) RRM2	human PPI				9606.ENSP00000287598	9606.ENSP00000353770	0	0	0.948	0.948
BUB1B (interacts with) KIF20A	human PPI				9606.ENSP00000287598	9606.ENSP00000378356	0.185	0	0.935	0.945
BUB1B (interacts with) PBK	human PPI				9606.ENSP00000287598	9606.ENSP00000428489	0.064	0	0.942	0.943
BUB1B (interacts with) RACGAP1	human PPI				9606.ENSP00000287598	9606.ENSP00000404190	0	0	0.925	0.925
BUB1B (interacts with) RAE1	human PPI				9606.ENSP00000287598	9606.ENSP00000379182	0.85	0	0.085	0.856
BUB1B (interacts with) CHEK1	human PPI				9606.ENSP00000287598	9606.ENSP00000388648	0.064	0	0.729	0.736
BUB1B (interacts with) WDHD1	human PPI				9606.ENSP00000287598	9606.ENSP00000353793	0.262	0	0.834	0.872
BUB1B (interacts with) FANCI	human PPI				9606.ENSP00000287598	9606.ENSP00000310842	0	0	0.822	0.822
BUB1B (interacts with) HMMR	human PPI				9606.ENSP00000287598	9606.ENSP00000377492	0	0	0.816	0.816
BUB1B (interacts with) EXO1	human PPI				9606.ENSP00000287598	9606.ENSP00000355506	0.082	0	0.801	0.81
BUB1B (interacts with) EZH2	human PPI				9606.ENSP00000287598	9606.ENSP00000320147	0.067	0	0.546	0.559
BUB1B (interacts with) RAD51	human PPI				9606.ENSP00000287598	9606.ENSP00000372088	0.08	0	0.673	0.686
BUB1B (interacts with) CDC25A	human PPI				9606.ENSP00000287598	9606.ENSP00000303706	0	0	0.554	0.554
BUB1B (interacts with) POLA1	human PPI				9606.ENSP00000287598	9606.ENSP00000368349	0	0	0.735	0.735
BUB1B (interacts with) CDC7	human PPI				9606.ENSP00000287598	9606.ENSP00000393139	0.053	0	0.62	0.625
BUB1B (interacts with) PRIM1	human PPI				9606.ENSP00000287598	9606.ENSP00000350491	0	0	0.683	0.683
BUB1B (interacts with) TK1	human PPI				9606.ENSP00000287598	9606.ENSP00000301634	0	0	0.569	0.569
BUB1B (interacts with) E2F7	human PPI				9606.ENSP00000287598	9606.ENSP00000323246	0	0	0.485	0.485
BUB1B (interacts with) HDAC2	human PPI				9606.ENSP00000287598	9606.ENSP00000430432	0.364	0	0.103	0.405
BUB1B (interacts with) POLA2	human PPI				9606.ENSP00000287598	9606.ENSP00000265465	0	0	0.618	0.618
BUB1B (interacts with) DEPDC1B	human PPI				9606.ENSP00000287598	9606.ENSP00000265036	0	0	0.616	0.616
BUB1B (interacts with) POLQ	human PPI				9606.ENSP00000287598	9606.ENSP00000264233	0	0	0.645	0.645
BUB1B (interacts with) KIF23	human PPI				9606.ENSP00000287598	9606.ENSP00000260363	0.185	0	0.891	0.908
BUB1B (interacts with) CCNA1	human PPI				9606.ENSP00000287598	9606.ENSP00000255465	0.079	0.9	0.631	0.963
BUB1B (interacts with) NCAPG	human PPI				9606.ENSP00000287598	9606.ENSP00000251496	0	0	0.899	0.899
BUB1B (interacts with) RBX1	human PPI				9606.ENSP00000287598	9606.ENSP00000216225	0.349	0.54	0.05	0.69
BUB1B (interacts with) PSMD8	human PPI				9606.ENSP00000287598	9606.ENSP00000215071	0	0.9	0	0.9
RRM2 (interacts with) TOP2A	human PPI				9606.ENSP00000353770	9606.ENSP00000411532	0	0	0.939	0.939
RRM2 (interacts with) WDHD1	human PPI				9606.ENSP00000353770	9606.ENSP00000353793	0	0	0.738	0.738
RRM2 (interacts with) TK1	human PPI				9606.ENSP00000353770	9606.ENSP00000301634	0	0	0.732	0.732
EXO1 (interacts with) RAD51	human PPI				9606.ENSP00000355506	9606.ENSP00000372088	0.385	0.9	0.671	0.978
EXO1 (interacts with) TOP2A	human PPI				9606.ENSP00000355506	9606.ENSP00000411532	0.05	0	0.793	0.795
EXO1 (interacts with) PBK	human PPI				9606.ENSP00000355506	9606.ENSP00000428489	0.097	0	0.819	0.83
EXO1 (interacts with) KIF20A	human PPI				9606.ENSP00000355506	9606.ENSP00000378356	0	0	0.812	0.812
EXO1 (interacts with) POLA1	human PPI				9606.ENSP00000355506	9606.ENSP00000368349	0.194	0	0.421	0.513
EXO1 (interacts with) HMMR	human PPI				9606.ENSP00000355506	9606.ENSP00000377492	0	0	0.789	0.789
EXO1 (interacts with) RACGAP1	human PPI				9606.ENSP00000355506	9606.ENSP00000404190	0	0	0.662	0.662
EXO1 (interacts with) WDHD1	human PPI				9606.ENSP00000355506	9606.ENSP00000353793	0.185	0	0.767	0.802
EXO1 (interacts with) RRM2	human PPI				9606.ENSP00000355506	9606.ENSP00000353770	0	0	0.817	0.817
EXO1 (interacts with) PRIM1	human PPI				9606.ENSP00000355506	9606.ENSP00000350491	0	0	0.668	0.668
EXO1 (interacts with) EZH2	human PPI				9606.ENSP00000355506	9606.ENSP00000320147	0	0	0.571	0.571
EXO1 (interacts with) FANCI	human PPI				9606.ENSP00000355506	9606.ENSP00000310842	0	0	0.747	0.747
EXO1 (interacts with) TK1	human PPI				9606.ENSP00000355506	9606.ENSP00000301634	0	0	0.587	0.587
EXO1 (interacts with) MAD2L1	human PPI				9606.ENSP00000355506	9606.ENSP00000296509	0	0	0.802	0.802
EXO1 (interacts with) POLQ	human PPI				9606.ENSP00000355506	9606.ENSP00000264233	0	0	0.699	0.699
EXO1 (interacts with) KIF23	human PPI				9606.ENSP00000355506	9606.ENSP00000260363	0	0	0.745	0.745
EXO1 (interacts with) NCAPG	human PPI				9606.ENSP00000355506	9606.ENSP00000251496	0	0	0.852	0.852
CHEK1 (interacts with) WEE1	human PPI				9606.ENSP00000388648	9606.ENSP00000402084	0.313	0.9	0.131	0.935
CHEK1 (interacts with) TOP2A	human PPI				9606.ENSP00000388648	9606.ENSP00000411532	0.4	0	0.803	0.877
CHEK1 (interacts with) PBK	human PPI				9606.ENSP00000388648	9606.ENSP00000428489	0.13	0	0.81	0.828
CHEK1 (interacts with) RACGAP1	human PPI				9606.ENSP00000388648	9606.ENSP00000404190	0.259	0	0.665	0.742
CHEK1 (interacts with) KIF20A	human PPI				9606.ENSP00000388648	9606.ENSP00000378356	0	0	0.789	0.789
CHEK1 (interacts with) HMMR	human PPI				9606.ENSP00000388648	9606.ENSP00000377492	0	0	0.794	0.794
CHEK1 (interacts with) RAD51	human PPI				9606.ENSP00000388648	9606.ENSP00000372088	0.521	0.9	0.664	0.982
CHEK1 (interacts with) POLA1	human PPI				9606.ENSP00000388648	9606.ENSP00000368349	0.522	0	0.323	0.662
CHEK1 (interacts with) EXO1	human PPI				9606.ENSP00000388648	9606.ENSP00000355506	0.265	0.9	0.739	0.979
CHEK1 (interacts with) WDHD1	human PPI				9606.ENSP00000388648	9606.ENSP00000353793	0.05	0	0.633	0.636
CHEK1 (interacts with) RRM2	human PPI				9606.ENSP00000388648	9606.ENSP00000353770	0	0	0.799	0.799
CHEK1 (interacts with) DNMT1	human PPI				9606.ENSP00000388648	9606.ENSP00000352516	0.379	0	0.159	0.455
CHEK1 (interacts with) PRIM1	human PPI				9606.ENSP00000388648	9606.ENSP00000350491	0.383	0	0.68	0.794
CHEK1 (interacts with) GTF2F2	human PPI				9606.ENSP00000388648	9606.ENSP00000340823	0	0.9	0	0.9
CHEK1 (interacts with) EZH2	human PPI				9606.ENSP00000388648	9606.ENSP00000320147	0	0	0.556	0.556
CHEK1 (interacts with) FANCI	human PPI				9606.ENSP00000388648	9606.ENSP00000310842	0	0	0.7	0.7
CHEK1 (interacts with) MAD2L1	human PPI				9606.ENSP00000388648	9606.ENSP00000296509	0.261	0	0.832	0.87
CHEK1 (interacts with) POLA2	human PPI				9606.ENSP00000388648	9606.ENSP00000265465	0	0	0.465	0.465
CHEK1 (interacts with) DEPDC1B	human PPI				9606.ENSP00000388648	9606.ENSP00000265036	0	0	0.433	0.433
CHEK1 (interacts with) POLQ	human PPI				9606.ENSP00000388648	9606.ENSP00000264233	0	0	0.602	0.602
CHEK1 (interacts with) KIF23	human PPI				9606.ENSP00000388648	9606.ENSP00000260363	0	0	0.739	0.739
CHEK1 (interacts with) NCAPG	human PPI				9606.ENSP00000388648	9606.ENSP00000251496	0	0	0.86	0.86
ARHGAP11A (interacts with) RHOA	human PPI				9606.ENSP00000355090	9606.ENSP00000400175	0.265	0.9	0	0.923
ARHGAP11A (interacts with) TOP2A	human PPI				9606.ENSP00000355090	9606.ENSP00000411532	0	0	0.91	0.91
ARHGAP11A (interacts with) KIF20A	human PPI				9606.ENSP00000355090	9606.ENSP00000378356	0	0	0.903	0.903
ARHGAP11A (interacts with) CDK1	human PPI				9606.ENSP00000355090	9606.ENSP00000378699	0.073	0	0.896	0.899
ARHGAP11A (interacts with) CENPF	human PPI				9606.ENSP00000355090	9606.ENSP00000355922	0	0	0.865	0.865
ARHGAP11A (interacts with) PBK	human PPI				9606.ENSP00000355090	9606.ENSP00000428489	0	0	0.853	0.853
ARHGAP11A (interacts with) RACGAP1	human PPI				9606.ENSP00000355090	9606.ENSP00000404190	0	0	0.724	0.724
ARHGAP11A (interacts with) EXO1	human PPI				9606.ENSP00000355090	9606.ENSP00000355506	0	0	0.665	0.665
ARHGAP11A (interacts with) HMMR	human PPI				9606.ENSP00000355090	9606.ENSP00000377492	0	0	0.622	0.622
ARHGAP11A (interacts with) CHEK1	human PPI				9606.ENSP00000355090	9606.ENSP00000388648	0.082	0	0.545	0.564
ARHGAP11A (interacts with) RAD51	human PPI				9606.ENSP00000355090	9606.ENSP00000372088	0	0	0.542	0.542
ARHGAP11A (interacts with) WDHD1	human PPI				9606.ENSP00000355090	9606.ENSP00000353793	0	0	0.561	0.561
ARHGAP11A (interacts with) RRM2	human PPI				9606.ENSP00000355090	9606.ENSP00000353770	0	0	0.852	0.852
ARHGAP11A (interacts with) E2F7	human PPI				9606.ENSP00000355090	9606.ENSP00000323246	0	0	0.411	0.411
ARHGAP11A (interacts with) FANCI	human PPI				9606.ENSP00000355090	9606.ENSP00000310842	0	0	0.546	0.546
ARHGAP11A (interacts with) MAD2L1	human PPI				9606.ENSP00000355090	9606.ENSP00000296509	0	0	0.638	0.638
ARHGAP11A (interacts with) BUB1B	human PPI				9606.ENSP00000355090	9606.ENSP00000287598	0	0	0.903	0.903
ARHGAP11A (interacts with) DEPDC1B	human PPI				9606.ENSP00000355090	9606.ENSP00000265036	0	0	0.639	0.639
ARHGAP11A (interacts with) POLQ	human PPI				9606.ENSP00000355090	9606.ENSP00000264233	0	0	0.4	0.4
ARHGAP11A (interacts with) KIF23	human PPI				9606.ENSP00000355090	9606.ENSP00000260363	0	0	0.724	0.724
ARHGAP11A (interacts with) CCNA1	human PPI				9606.ENSP00000355090	9606.ENSP00000255465	0	0	0.583	0.583
ARHGAP11A (interacts with) NCAPG	human PPI				9606.ENSP00000355090	9606.ENSP00000251496	0	0	0.855	0.855
FANCI (interacts with) RAD51	human PPI				9606.ENSP00000310842	9606.ENSP00000372088	0.508	0	0.592	0.791
FANCI (interacts with) GTF2F2	human PPI				9606.ENSP00000310842	9606.ENSP00000340823	0	0.9	0.059	0.901
FANCI (interacts with) TOP2A	human PPI				9606.ENSP00000310842	9606.ENSP00000411532	0	0	0.812	0.812
FANCI (interacts with) HMMR	human PPI				9606.ENSP00000310842	9606.ENSP00000377492	0	0	0.801	0.801
FANCI (interacts with) KIF20A	human PPI				9606.ENSP00000310842	9606.ENSP00000378356	0	0	0.795	0.795
FANCI (interacts with) RRM2	human PPI				9606.ENSP00000310842	9606.ENSP00000353770	0	0	0.795	0.795
FANCI (interacts with) PBK	human PPI				9606.ENSP00000310842	9606.ENSP00000428489	0	0	0.791	0.791
FANCI (interacts with) RACGAP1	human PPI				9606.ENSP00000310842	9606.ENSP00000404190	0	0	0.71	0.71
FANCI (interacts with) PRIM1	human PPI				9606.ENSP00000310842	9606.ENSP00000350491	0	0	0.566	0.566
FANCI (interacts with) WDHD1	human PPI				9606.ENSP00000310842	9606.ENSP00000353793	0	0	0.552	0.552
FANCI (interacts with) IMPDH2	human PPI				9606.ENSP00000310842	9606.ENSP00000321584	0.384	0	0.088	0.414
FANCI (interacts with) TK1	human PPI				9606.ENSP00000310842	9606.ENSP00000301634	0	0	0.414	0.414
FANCI (interacts with) MAD2L1	human PPI				9606.ENSP00000310842	9606.ENSP00000296509	0	0	0.784	0.784
FANCI (interacts with) POLQ	human PPI				9606.ENSP00000310842	9606.ENSP00000264233	0	0	0.608	0.608
FANCI (interacts with) KIF23	human PPI				9606.ENSP00000310842	9606.ENSP00000260363	0	0	0.73	0.73
FANCI (interacts with) NCAPG	human PPI				9606.ENSP00000310842	9606.ENSP00000251496	0	0	0.866	0.866
ATAD2 (interacts with) TOP2A	human PPI				9606.ENSP00000287394	9606.ENSP00000411532	0.264	0	0.788	0.837
ATAD2 (interacts with) CDK1	human PPI				9606.ENSP00000287394	9606.ENSP00000378699	0.084	0	0.785	0.795
ATAD2 (interacts with) RRM2	human PPI				9606.ENSP00000287394	9606.ENSP00000353770	0	0	0.782	0.782
ATAD2 (interacts with) MAD2L1	human PPI				9606.ENSP00000287394	9606.ENSP00000296509	0	0	0.774	0.774
ATAD2 (interacts with) PBK	human PPI				9606.ENSP00000287394	9606.ENSP00000428489	0.052	0	0.761	0.764
ATAD2 (interacts with) CENPF	human PPI				9606.ENSP00000287394	9606.ENSP00000355922	0	0	0.685	0.685
ATAD2 (interacts with) HMMR	human PPI				9606.ENSP00000287394	9606.ENSP00000377492	0	0	0.685	0.685
ATAD2 (interacts with) CCNE2	human PPI				9606.ENSP00000287394	9606.ENSP00000429089	0.08	0	0.627	0.642
ATAD2 (interacts with) CHEK1	human PPI				9606.ENSP00000287394	9606.ENSP00000388648	0	0	0.686	0.686
ATAD2 (interacts with) KIF20A	human PPI				9606.ENSP00000287394	9606.ENSP00000378356	0.084	0	0.589	0.607
ATAD2 (interacts with) RACGAP1	human PPI				9606.ENSP00000287394	9606.ENSP00000404190	0	0	0.58	0.58
ATAD2 (interacts with) FANCI	human PPI				9606.ENSP00000287394	9606.ENSP00000310842	0	0	0.632	0.632
ATAD2 (interacts with) BUB1B	human PPI				9606.ENSP00000287394	9606.ENSP00000287598	0	0	0.575	0.575
ATAD2 (interacts with) EXO1	human PPI				9606.ENSP00000287394	9606.ENSP00000355506	0	0	0.572	0.572
ATAD2 (interacts with) PRIM1	human PPI				9606.ENSP00000287394	9606.ENSP00000350491	0	0	0.568	0.568
ATAD2 (interacts with) CDC7	human PPI				9606.ENSP00000287394	9606.ENSP00000393139	0.078	0	0.499	0.518
ATAD2 (interacts with) WDHD1	human PPI				9606.ENSP00000287394	9606.ENSP00000353793	0	0	0.461	0.461
ATAD2 (interacts with) KIF23	human PPI				9606.ENSP00000287394	9606.ENSP00000260363	0.084	0	0.587	0.605
ATAD2 (interacts with) NCAPG	human PPI				9606.ENSP00000287394	9606.ENSP00000251496	0	0	0.787	0.787
ATAD2 (interacts with) PSMD8	human PPI				9606.ENSP00000287394	9606.ENSP00000215071	0.373	0	0.14	0.437
EZH2 (interacts with) HDAC2	human PPI				9606.ENSP00000320147	9606.ENSP00000430432	0.866	0.9	0.096	0.986
EZH2 (interacts with) MOV10	human PPI				9606.ENSP00000320147	9606.ENSP00000399797	0.05	0.9	0.08	0.905
EZH2 (interacts with) UBAP2L	human PPI				9606.ENSP00000320147	9606.ENSP00000389445	0	0.9	0	0.9
EZH2 (interacts with) TOP2A	human PPI				9606.ENSP00000320147	9606.ENSP00000411532	0	0	0.702	0.702
EZH2 (interacts with) RACGAP1	human PPI				9606.ENSP00000320147	9606.ENSP00000404190	0	0	0.571	0.571
EZH2 (interacts with) RRM2	human PPI				9606.ENSP00000320147	9606.ENSP00000353770	0.139	0	0.65	0.686
EZH2 (interacts with) PBK	human PPI				9606.ENSP00000320147	9606.ENSP00000428489	0.085	0	0.564	0.584
EZH2 (interacts with) HMMR	human PPI				9606.ENSP00000320147	9606.ENSP00000377492	0.093	0	0.56	0.584
EZH2 (interacts with) KIF20A	human PPI				9606.ENSP00000320147	9606.ENSP00000378356	0	0	0.577	0.577
EZH2 (interacts with) POLA1	human PPI				9606.ENSP00000320147	9606.ENSP00000368349	0.312	0	0.191	0.42
EZH2 (interacts with) FANCI	human PPI				9606.ENSP00000320147	9606.ENSP00000310842	0	0	0.563	0.563
EZH2 (interacts with) PLOD2	human PPI				9606.ENSP00000320147	9606.ENSP00000282903	0	0.65	0	0.65
EZH2 (interacts with) KIF23	human PPI				9606.ENSP00000320147	9606.ENSP00000260363	0	0	0.494	0.494
EZH2 (interacts with) NCAPG	human PPI				9606.ENSP00000320147	9606.ENSP00000251496	0	0	0.808	0.808
DEPDC1B (interacts with) RHOA	human PPI				9606.ENSP00000265036	9606.ENSP00000400175	0	0.9	0	0.9
DEPDC1B (interacts with) HMMR	human PPI				9606.ENSP00000265036	9606.ENSP00000377492	0	0	0.687	0.687
DEPDC1B (interacts with) MAD2L1	human PPI				9606.ENSP00000265036	9606.ENSP00000296509	0	0	0.555	0.555
DEPDC1B (interacts with) TOP2A	human PPI				9606.ENSP00000265036	9606.ENSP00000411532	0	0	0.618	0.618
DEPDC1B (interacts with) RRM2	human PPI				9606.ENSP00000265036	9606.ENSP00000353770	0	0	0.588	0.588
DEPDC1B (interacts with) PBK	human PPI				9606.ENSP00000265036	9606.ENSP00000428489	0	0	0.596	0.596
DEPDC1B (interacts with) KIF20A	human PPI				9606.ENSP00000265036	9606.ENSP00000378356	0	0	0.603	0.603
DEPDC1B (interacts with) EXO1	human PPI				9606.ENSP00000265036	9606.ENSP00000355506	0	0	0.571	0.571
DEPDC1B (interacts with) KIF23	human PPI				9606.ENSP00000265036	9606.ENSP00000260363	0	0	0.615	0.615
DEPDC1B (interacts with) NCAPG	human PPI				9606.ENSP00000265036	9606.ENSP00000251496	0	0	0.587	0.587
POLQ (interacts with) RAD51	human PPI				9606.ENSP00000264233	9606.ENSP00000372088	0.814	0	0.34	0.872
POLQ (interacts with) TOP2A	human PPI				9606.ENSP00000264233	9606.ENSP00000411532	0.05	0	0.777	0.779
POLQ (interacts with) RRM2	human PPI				9606.ENSP00000264233	9606.ENSP00000353770	0	0	0.558	0.558
POLQ (interacts with) WDHD1	human PPI				9606.ENSP00000264233	9606.ENSP00000353793	0	0	0.41	0.41
KIF23 (interacts with) RACGAP1	human PPI				9606.ENSP00000260363	9606.ENSP00000404190	0.958	0.9	0.949	0.999
KIF23 (interacts with) RHOA	human PPI				9606.ENSP00000260363	9606.ENSP00000400175	0.131	0.9	0.049	0.91
KIF23 (interacts with) TOP2A	human PPI				9606.ENSP00000260363	9606.ENSP00000411532	0	0	0.94	0.94
KIF23 (interacts with) MAD2L1	human PPI				9606.ENSP00000260363	9606.ENSP00000296509	0.261	0	0.894	0.918
KIF23 (interacts with) PBK	human PPI				9606.ENSP00000260363	9606.ENSP00000428489	0.126	0	0.902	0.91
KIF23 (interacts with) RAB1A	human PPI				9606.ENSP00000260363	9606.ENSP00000387286	0	0.9	0	0.9
KIF23 (interacts with) RAB7A	human PPI				9606.ENSP00000260363	9606.ENSP00000265062	0	0.9	0	0.9
KIF23 (interacts with) RRM2	human PPI				9606.ENSP00000260363	9606.ENSP00000353770	0	0	0.842	0.842
KIF23 (interacts with) RAD51	human PPI				9606.ENSP00000260363	9606.ENSP00000372088	0	0	0.722	0.722
KIF23 (interacts with) WDHD1	human PPI				9606.ENSP00000260363	9606.ENSP00000353793	0.05	0	0.694	0.697
KIF23 (interacts with) POLQ	human PPI				9606.ENSP00000260363	9606.ENSP00000264233	0	0	0.637	0.637
KIF23 (interacts with) POLA1	human PPI				9606.ENSP00000260363	9606.ENSP00000368349	0	0	0.514	0.514
KIF23 (interacts with) TK1	human PPI				9606.ENSP00000260363	9606.ENSP00000301634	0	0	0.516	0.516
KIF23 (interacts with) PRIM1	human PPI				9606.ENSP00000260363	9606.ENSP00000350491	0	0	0.468	0.468
KIF23 (interacts with) NCAPG	human PPI				9606.ENSP00000260363	9606.ENSP00000251496	0.064	0	0.891	0.894
NCAPG (interacts with) TOP2A	human PPI				9606.ENSP00000251496	9606.ENSP00000411532	0.085	0	0.967	0.969
NCAPG (interacts with) PBK	human PPI				9606.ENSP00000251496	9606.ENSP00000428489	0	0	0.937	0.937
NCAPG (interacts with) RRM2	human PPI				9606.ENSP00000251496	9606.ENSP00000353770	0	0	0.925	0.925
NCAPG (interacts with) WDHD1	human PPI				9606.ENSP00000251496	9606.ENSP00000353793	0	0	0.868	0.868
NCAPG (interacts with) RACGAP1	human PPI				9606.ENSP00000251496	9606.ENSP00000404190	0	0	0.852	0.852
NCAPG (interacts with) POLA1	human PPI				9606.ENSP00000251496	9606.ENSP00000368349	0	0	0.856	0.856
NCAPG (interacts with) POLA2	human PPI				9606.ENSP00000251496	9606.ENSP00000265465	0	0	0.821	0.821
NCAPG (interacts with) POLQ	human PPI				9606.ENSP00000251496	9606.ENSP00000264233	0	0	0.786	0.786
NCAPG (interacts with) PRIM1	human PPI				9606.ENSP00000251496	9606.ENSP00000350491	0	0	0.788	0.788
NCAPG (interacts with) RAD51	human PPI				9606.ENSP00000251496	9606.ENSP00000372088	0	0	0.768	0.768
NCAPG (interacts with) PRIM2	human PPI				9606.ENSP00000251496	9606.ENSP00000484105	0	0	0.718	0.718
NCAPG (interacts with) TK1	human PPI				9606.ENSP00000251496	9606.ENSP00000301634	0	0	0.59	0.59
ANLN (interacts with) RACGAP1	human PPI				9606.ENSP00000265748	9606.ENSP00000404190	0.19	0	0.843	0.868
ANLN (interacts with) RHOA	human PPI				9606.ENSP00000265748	9606.ENSP00000400175	0.87	0	0	0.87
ANLN (interacts with) KIF20A	human PPI				9606.ENSP00000265748	9606.ENSP00000378356	0.157	0	0.847	0.865
ANLN (interacts with) CDK1	human PPI				9606.ENSP00000265748	9606.ENSP00000378699	0	0	0.864	0.864
ANLN (interacts with) PBK	human PPI				9606.ENSP00000265748	9606.ENSP00000428489	0	0	0.865	0.865
ANLN (interacts with) CENPF	human PPI				9606.ENSP00000265748	9606.ENSP00000355922	0	0	0.806	0.806
ANLN (interacts with) HMMR	human PPI				9606.ENSP00000265748	9606.ENSP00000377492	0	0	0.843	0.843
ANLN (interacts with) TOP2A	human PPI				9606.ENSP00000265748	9606.ENSP00000411532	0	0	0.834	0.834
ANLN (interacts with) MAD2L1	human PPI				9606.ENSP00000265748	9606.ENSP00000296509	0	0	0.824	0.824
ANLN (interacts with) CIT	human PPI				9606.ENSP00000265748	9606.ENSP00000376306	0.131	0	0.467	0.517
ANLN (interacts with) BUB1B	human PPI				9606.ENSP00000265748	9606.ENSP00000287598	0	0	0.809	0.809
ANLN (interacts with) RRM2	human PPI				9606.ENSP00000265748	9606.ENSP00000353770	0	0	0.795	0.795
ANLN (interacts with) EXO1	human PPI				9606.ENSP00000265748	9606.ENSP00000355506	0	0	0.79	0.79
ANLN (interacts with) CHEK1	human PPI				9606.ENSP00000265748	9606.ENSP00000388648	0	0	0.657	0.657
ANLN (interacts with) ARHGAP11A	human PPI				9606.ENSP00000265748	9606.ENSP00000355090	0.122	0	0.49	0.533
ANLN (interacts with) FANCI	human PPI				9606.ENSP00000265748	9606.ENSP00000310842	0	0	0.616	0.616
ANLN (interacts with) ATAD2	human PPI				9606.ENSP00000265748	9606.ENSP00000287394	0	0	0.568	0.568
ANLN (interacts with) WDHD1	human PPI				9606.ENSP00000265748	9606.ENSP00000353793	0	0	0.574	0.574
ANLN (interacts with) EZH2	human PPI				9606.ENSP00000265748	9606.ENSP00000320147	0	0	0.543	0.543
ANLN (interacts with) DEPDC1B	human PPI				9606.ENSP00000265748	9606.ENSP00000265036	0	0	0.469	0.469
ANLN (interacts with) POLQ	human PPI				9606.ENSP00000265748	9606.ENSP00000264233	0	0	0.561	0.561
ANLN (interacts with) KIF23	human PPI				9606.ENSP00000265748	9606.ENSP00000260363	0.186	0	0.917	0.929
ANLN (interacts with) NCAPG	human PPI				9606.ENSP00000265748	9606.ENSP00000251496	0	0	0.82	0.82
PCNT (interacts with) TUBGCP2	human PPI				9606.ENSP00000352572	9606.ENSP00000446093	0.328	0.9	0.084	0.933
PCNT (interacts with) PRKACA	human PPI				9606.ENSP00000352572	9606.ENSP00000309591	0	0.9	0	0.9
PCNT (interacts with) RAB8A	human PPI				9606.ENSP00000352572	9606.ENSP00000300935	0	0.9	0	0.9
PCNT (interacts with) PRKAR2B	human PPI				9606.ENSP00000352572	9606.ENSP00000265717	0.053	0.9	0	0.901
PCNT (interacts with) PRKAR2A	human PPI				9606.ENSP00000352572	9606.ENSP00000265563	0.525	0	0	0.525
PCNT (interacts with) TUBGCP3	human PPI				9606.ENSP00000352572	9606.ENSP00000261965	0.328	0.9	0.063	0.931
TUBGCP2 (interacts with) TUBGCP3	human PPI				9606.ENSP00000446093	9606.ENSP00000261965	0.984	0.9	0.598	0.999
CDK1 (interacts with) WEE1	human PPI				9606.ENSP00000378699	9606.ENSP00000402084	0.612	0.9	0.191	0.965
CDK1 (interacts with) PBK	human PPI				9606.ENSP00000378699	9606.ENSP00000428489	0.412	0	0.99	0.993
CDK1 (interacts with) TOP2A	human PPI				9606.ENSP00000378699	9606.ENSP00000411532	0.386	0	0.986	0.991
CDK1 (interacts with) RACGAP1	human PPI				9606.ENSP00000378699	9606.ENSP00000404190	0.358	0	0.955	0.97
CDK1 (interacts with) GOLGA2	human PPI				9606.ENSP00000378699	9606.ENSP00000416097	0.379	0.9	0	0.935
CDK1 (interacts with) RAB1A	human PPI				9606.ENSP00000378699	9606.ENSP00000387286	0	0.9	0	0.9
CDK1 (interacts with) CHEK1	human PPI				9606.ENSP00000378699	9606.ENSP00000388648	0.331	0	0.853	0.898
CDK1 (interacts with) NUP62	human PPI				9606.ENSP00000378699	9606.ENSP00000471191	0	0.9	0.162	0.912
CDK1 (interacts with) TUBGCP2	human PPI				9606.ENSP00000378699	9606.ENSP00000446093	0.053	0.9	0.093	0.906
CDK1 (interacts with) CEP250	human PPI				9606.ENSP00000378699	9606.ENSP00000380661	0	0.9	0	0.9
CDK1 (interacts with) RAE1	human PPI				9606.ENSP00000378699	9606.ENSP00000379182	0.07	0.9	0.108	0.909
CDK1 (interacts with) NUP88	human PPI				9606.ENSP00000378699	9606.ENSP00000458954	0	0.9	0.088	0.904
CDK1 (interacts with) KIF20A	human PPI				9606.ENSP00000378699	9606.ENSP00000378356	0.157	0	0.963	0.967
CDK1 (interacts with) HMMR	human PPI				9606.ENSP00000378699	9606.ENSP00000377492	0	0.9	0.926	0.992
CDK1 (interacts with) RAD51	human PPI				9606.ENSP00000378699	9606.ENSP00000372088	0.164	0	0.808	0.832
CDK1 (interacts with) POLA1	human PPI				9606.ENSP00000378699	9606.ENSP00000368349	0.418	0	0.448	0.665
CDK1 (interacts with) CSNK2B	human PPI				9606.ENSP00000378699	9606.ENSP00000365042	0.397	0	0.062	0.41
CDK1 (interacts with) CNTRL	human PPI				9606.ENSP00000378699	9606.ENSP00000362962	0.165	0.9	0.062	0.914
CDK1 (interacts with) CENPF	human PPI				9606.ENSP00000378699	9606.ENSP00000355922	0	0.9	0.859	0.985
CDK1 (interacts with) EXO1	human PPI				9606.ENSP00000378699	9606.ENSP00000355506	0.101	0	0.857	0.866
CDK1 (interacts with) WDHD1	human PPI				9606.ENSP00000378699	9606.ENSP00000353793	0.058	0	0.748	0.752
CDK1 (interacts with) RRM2	human PPI				9606.ENSP00000378699	9606.ENSP00000353770	0.379	0	0.972	0.981
CDK1 (interacts with) PCNT	human PPI				9606.ENSP00000378699	9606.ENSP00000352572	0	0.9	0.061	0.902
CDK1 (interacts with) NUP214	human PPI				9606.ENSP00000378699	9606.ENSP00000352400	0	0.9	0.055	0.901
CDK1 (interacts with) PRIM1	human PPI				9606.ENSP00000378699	9606.ENSP00000350491	0	0	0.775	0.775
CDK1 (interacts with) CDK5RAP2	human PPI				9606.ENSP00000378699	9606.ENSP00000343818	0	0.9	0.065	0.902
CDK1 (interacts with) CEP97	human PPI				9606.ENSP00000378699	9606.ENSP00000342510	0.165	0.9	0.077	0.916
CDK1 (interacts with) E2F7	human PPI				9606.ENSP00000378699	9606.ENSP00000323246	0.162	0	0.543	0.601
CDK1 (interacts with) EZH2	human PPI				9606.ENSP00000378699	9606.ENSP00000320147	0.39	0	0.682	0.798
CDK1 (interacts with) GORASP1	human PPI				9606.ENSP00000378699	9606.ENSP00000313869	0.379	0.9	0	0.935
CDK1 (interacts with) FANCI	human PPI				9606.ENSP00000378699	9606.ENSP00000310842	0	0	0.84	0.84
CDK1 (interacts with) PRKACA	human PPI				9606.ENSP00000378699	9606.ENSP00000309591	0	0.9	0.062	0.902
CDK1 (interacts with) TK1	human PPI				9606.ENSP00000378699	9606.ENSP00000301634	0.379	0	0.781	0.858
CDK1 (interacts with) RAB8A	human PPI				9606.ENSP00000378699	9606.ENSP00000300935	0	0.9	0.06	0.901
CDK1 (interacts with) MAD2L1	human PPI				9606.ENSP00000378699	9606.ENSP00000296509	0.175	0.9	0.991	0.999
CDK1 (interacts with) UCHL1	human PPI				9606.ENSP00000378699	9606.ENSP00000284440	0.423	0	0.061	0.435
CDK1 (interacts with) NINL	human PPI				9606.ENSP00000378699	9606.ENSP00000278886	0	0.9	0	0.9
CDK1 (interacts with) PRKAR2B	human PPI				9606.ENSP00000378699	9606.ENSP00000265717	0.131	0.9	0.078	0.912
CDK1 (interacts with) PRKAR2A	human PPI				9606.ENSP00000378699	9606.ENSP00000265563	0.131	0.9	0.078	0.912
CDK1 (interacts with) POLA2	human PPI				9606.ENSP00000378699	9606.ENSP00000265465	0.053	0	0.462	0.469
CDK1 (interacts with) DEPDC1B	human PPI				9606.ENSP00000378699	9606.ENSP00000265036	0	0	0.639	0.639
CDK1 (interacts with) NUP54	human PPI				9606.ENSP00000378699	9606.ENSP00000264883	0	0.9	0.127	0.909
CDK1 (interacts with) POLQ	human PPI				9606.ENSP00000378699	9606.ENSP00000264233	0	0	0.642	0.642
CDK1 (interacts with) TUBGCP3	human PPI				9606.ENSP00000378699	9606.ENSP00000261965	0	0.9	0.128	0.909
CDK1 (interacts with) KIF23	human PPI				9606.ENSP00000378699	9606.ENSP00000260363	0.157	0	0.982	0.984
CDK1 (interacts with) GGH	human PPI				9606.ENSP00000378699	9606.ENSP00000260118	0	0	0.56	0.56
CDK1 (interacts with) CEP135	human PPI				9606.ENSP00000378699	9606.ENSP00000257287	0	0.9	0.063	0.902
CDK1 (interacts with) NUP210	human PPI				9606.ENSP00000378699	9606.ENSP00000254508	0.379	0.9	0.062	0.936
CDK1 (interacts with) NCAPG	human PPI				9606.ENSP00000378699	9606.ENSP00000251496	0.326	0.9	0.992	0.999
CDK1 (interacts with) NEK9	human PPI				9606.ENSP00000378699	9606.ENSP00000238616	0.063	0.9	0.062	0.904
CDK1 (interacts with) PSMD8	human PPI				9606.ENSP00000378699	9606.ENSP00000215071	0.192	0.9	0.079	0.919
CNTRL (interacts with) TUBGCP2	human PPI				9606.ENSP00000362962	9606.ENSP00000446093	0.144	0.9	0.053	0.911
CNTRL (interacts with) NIN	human PPI				9606.ENSP00000362962	9606.ENSP00000371472	0.041	0.72	0.084	0.732
CNTRL (interacts with) HMMR	human PPI				9606.ENSP00000362962	9606.ENSP00000377492	0	0.9	0.059	0.901
CNTRL (interacts with) PCNT	human PPI				9606.ENSP00000362962	9606.ENSP00000352572	0.067	0.9	0.095	0.908
CNTRL (interacts with) PRKACA	human PPI				9606.ENSP00000362962	9606.ENSP00000309591	0.12	0.9	0.062	0.91
CNTRL (interacts with) RAB8A	human PPI				9606.ENSP00000362962	9606.ENSP00000300935	0.111	0.9	0	0.907
CNTRL (interacts with) NINL	human PPI				9606.ENSP00000362962	9606.ENSP00000278886	0	0.9	0	0.9
CNTRL (interacts with) PRKAR2B	human PPI				9606.ENSP00000362962	9606.ENSP00000265717	0.064	0.9	0.061	0.904
CNTRL (interacts with) TUBGCP3	human PPI				9606.ENSP00000362962	9606.ENSP00000261965	0.049	0.9	0.062	0.903
PDE4DIP (interacts with) PRKACA	human PPI				9606.ENSP00000358363	9606.ENSP00000309591	0.52	0	0	0.52
PDE4DIP (interacts with) PRKAR2B	human PPI				9606.ENSP00000358363	9606.ENSP00000265717	0.521	0	0	0.521
PDE4DIP (interacts with) PRKAR2A	human PPI				9606.ENSP00000358363	9606.ENSP00000265563	0.749	0	0	0.749
CEP250 (interacts with) TUBGCP2	human PPI				9606.ENSP00000380661	9606.ENSP00000446093	0	0.9	0.086	0.904
CEP250 (interacts with) HMMR	human PPI				9606.ENSP00000380661	9606.ENSP00000377492	0	0.9	0	0.9
CEP250 (interacts with) CNTRL	human PPI				9606.ENSP00000380661	9606.ENSP00000362962	0	0.9	0.063	0.902
CEP250 (interacts with) PCNT	human PPI				9606.ENSP00000380661	9606.ENSP00000352572	0	0.9	0.077	0.903
CEP250 (interacts with) CEP97	human PPI				9606.ENSP00000380661	9606.ENSP00000342510	0	0.9	0	0.9
CEP250 (interacts with) PRKACA	human PPI				9606.ENSP00000380661	9606.ENSP00000309591	0	0.9	0	0.9
CEP250 (interacts with) RAB8A	human PPI				9606.ENSP00000380661	9606.ENSP00000300935	0	0.9	0	0.9
CEP250 (interacts with) NINL	human PPI				9606.ENSP00000380661	9606.ENSP00000278886	0.089	0.9	0	0.905
CEP250 (interacts with) PRKAR2B	human PPI				9606.ENSP00000380661	9606.ENSP00000265717	0	0.9	0	0.9
CEP250 (interacts with) TUBGCP3	human PPI				9606.ENSP00000380661	9606.ENSP00000261965	0	0.9	0.061	0.902
HMMR (interacts with) PBK	human PPI				9606.ENSP00000377492	9606.ENSP00000428489	0	0	0.911	0.911
HMMR (interacts with) TOP2A	human PPI				9606.ENSP00000377492	9606.ENSP00000411532	0	0	0.849	0.849
HMMR (interacts with) KIF20A	human PPI				9606.ENSP00000377492	9606.ENSP00000378356	0	0	0.845	0.845
HMMR (interacts with) RACGAP1	human PPI				9606.ENSP00000377492	9606.ENSP00000404190	0	0	0.804	0.804
HMMR (interacts with) RAD51	human PPI				9606.ENSP00000377492	9606.ENSP00000372088	0	0	0.603	0.603
HMMR (interacts with) WDHD1	human PPI				9606.ENSP00000377492	9606.ENSP00000353793	0	0	0.577	0.577
HMMR (interacts with) RRM2	human PPI				9606.ENSP00000377492	9606.ENSP00000353770	0	0	0.811	0.811
HMMR (interacts with) PCNT	human PPI				9606.ENSP00000377492	9606.ENSP00000352572	0	0.9	0.061	0.902
HMMR (interacts with) PRIM1	human PPI				9606.ENSP00000377492	9606.ENSP00000350491	0	0	0.609	0.609
HMMR (interacts with) PRKACA	human PPI				9606.ENSP00000377492	9606.ENSP00000309591	0	0.9	0	0.9
HMMR (interacts with) TK1	human PPI				9606.ENSP00000377492	9606.ENSP00000301634	0	0	0.535	0.535
HMMR (interacts with) MAD2L1	human PPI				9606.ENSP00000377492	9606.ENSP00000296509	0	0	0.848	0.848
HMMR (interacts with) NINL	human PPI				9606.ENSP00000377492	9606.ENSP00000278886	0	0.9	0	0.9
HMMR (interacts with) PRKAR2B	human PPI				9606.ENSP00000377492	9606.ENSP00000265717	0	0.9	0	0.9
HMMR (interacts with) POLQ	human PPI				9606.ENSP00000377492	9606.ENSP00000264233	0	0	0.758	0.758
HMMR (interacts with) KIF23	human PPI				9606.ENSP00000377492	9606.ENSP00000260363	0	0	0.802	0.802
HMMR (interacts with) NCAPG	human PPI				9606.ENSP00000377492	9606.ENSP00000251496	0	0	0.929	0.929
CDK5RAP2 (interacts with) PCNT	human PPI				9606.ENSP00000343818	9606.ENSP00000352572	0.543	0.9	0.155	0.958
CDK5RAP2 (interacts with) TUBGCP2	human PPI				9606.ENSP00000343818	9606.ENSP00000446093	0.414	0.9	0.062	0.94
CDK5RAP2 (interacts with) CEP250	human PPI				9606.ENSP00000343818	9606.ENSP00000380661	0	0.9	0.077	0.903
CDK5RAP2 (interacts with) CNTRL	human PPI				9606.ENSP00000343818	9606.ENSP00000362962	0.074	0.9	0.086	0.907
CDK5RAP2 (interacts with) HMMR	human PPI				9606.ENSP00000343818	9606.ENSP00000377492	0	0.9	0.065	0.902
CDK5RAP2 (interacts with) PDE4DIP	human PPI				9606.ENSP00000343818	9606.ENSP00000358363	0.512	0	0	0.512
CDK5RAP2 (interacts with) CEP97	human PPI				9606.ENSP00000343818	9606.ENSP00000342510	0.123	0.9	0.061	0.91
CDK5RAP2 (interacts with) PRKACA	human PPI				9606.ENSP00000343818	9606.ENSP00000309591	0.514	0.9	0	0.949
CDK5RAP2 (interacts with) RAB8A	human PPI				9606.ENSP00000343818	9606.ENSP00000300935	0	0.9	0.065	0.902
CDK5RAP2 (interacts with) NINL	human PPI				9606.ENSP00000343818	9606.ENSP00000278886	0	0.9	0	0.9
CDK5RAP2 (interacts with) PRKAR2B	human PPI				9606.ENSP00000343818	9606.ENSP00000265717	0.358	0.9	0.063	0.934
CDK5RAP2 (interacts with) PRKAR2A	human PPI				9606.ENSP00000343818	9606.ENSP00000265563	0.559	0	0.063	0.569
CDK5RAP2 (interacts with) TUBGCP3	human PPI				9606.ENSP00000343818	9606.ENSP00000261965	0.354	0.9	0.062	0.934
CDK5RAP2 (interacts with) CEP135	human PPI				9606.ENSP00000343818	9606.ENSP00000257287	0.123	0.9	0.062	0.91
CEP97 (interacts with) PCNT	human PPI				9606.ENSP00000342510	9606.ENSP00000352572	0.1	0.9	0.06	0.908
CEP97 (interacts with) CNTRL	human PPI				9606.ENSP00000342510	9606.ENSP00000362962	0	0.9	0	0.9
CEP97 (interacts with) PRKACA	human PPI				9606.ENSP00000342510	9606.ENSP00000309591	0.057	0.9	0.062	0.903
CEP97 (interacts with) NINL	human PPI				9606.ENSP00000342510	9606.ENSP00000278886	0.042	0.9	0	0.9
CEP97 (interacts with) PRKAR2B	human PPI				9606.ENSP00000342510	9606.ENSP00000265717	0.064	0.9	0.061	0.904
PRKACA (interacts with) TUBGCP2	human PPI				9606.ENSP00000309591	9606.ENSP00000446093	0	0.9	0.061	0.902
PRKACA (interacts with) SDC1	human PPI				9606.ENSP00000309591	9606.ENSP00000370542	0	0.9	0	0.9
PRKACA (interacts with) RHOA	human PPI				9606.ENSP00000309591	9606.ENSP00000400175	0.432	0.8	0.067	0.884
PRKACA (interacts with) RAB8A	human PPI				9606.ENSP00000309591	9606.ENSP00000300935	0	0.9	0.088	0.904
PRKACA (interacts with) PRKAR2B	human PPI				9606.ENSP00000309591	9606.ENSP00000265717	0.888	0.9	0.355	0.992
PRKACA (interacts with) PRKAR2A	human PPI				9606.ENSP00000309591	9606.ENSP00000265563	0.835	0.9	0.355	0.988
PRKACA (interacts with) TUBGCP3	human PPI				9606.ENSP00000309591	9606.ENSP00000261965	0	0.9	0.062	0.902
RAB8A (interacts with) RALA	human PPI				9606.ENSP00000300935	9606.ENSP00000005257	0.079	0.9	0.061	0.905
NINL (interacts with) PCNT	human PPI				9606.ENSP00000278886	9606.ENSP00000352572	0	0.9	0	0.9
NINL (interacts with) RAB8A	human PPI				9606.ENSP00000278886	9606.ENSP00000300935	0	0.9	0	0.9
NINL (interacts with) TUBGCP2	human PPI				9606.ENSP00000278886	9606.ENSP00000446093	0.112	0.9	0	0.907
NINL (interacts with) PRKACA	human PPI				9606.ENSP00000278886	9606.ENSP00000309591	0	0.9	0	0.9
NINL (interacts with) PRKAR2B	human PPI				9606.ENSP00000278886	9606.ENSP00000265717	0	0.9	0	0.9
NINL (interacts with) TUBGCP3	human PPI				9606.ENSP00000278886	9606.ENSP00000261965	0	0.9	0.061	0.902
CEP135 (interacts with) PCNT	human PPI				9606.ENSP00000257287	9606.ENSP00000352572	0	0.9	0.063	0.902
CEP135 (interacts with) CEP97	human PPI				9606.ENSP00000257287	9606.ENSP00000342510	0.041	0.9	0.062	0.902
CEP135 (interacts with) CEP250	human PPI				9606.ENSP00000257287	9606.ENSP00000380661	0	0.9	0	0.9
CEP135 (interacts with) CNTRL	human PPI				9606.ENSP00000257287	9606.ENSP00000362962	0	0.9	0.096	0.905
CEP135 (interacts with) NINL	human PPI				9606.ENSP00000257287	9606.ENSP00000278886	0	0.9	0	0.9
CEP135 (interacts with) RAB8A	human PPI				9606.ENSP00000257287	9606.ENSP00000300935	0	0.9	0	0.9
CEP135 (interacts with) TUBGCP3	human PPI				9606.ENSP00000257287	9606.ENSP00000261965	0	0.9	0.129	0.909
CEP135 (interacts with) TUBGCP2	human PPI				9606.ENSP00000257287	9606.ENSP00000446093	0	0.9	0.066	0.902
CEP135 (interacts with) HMMR	human PPI				9606.ENSP00000257287	9606.ENSP00000377492	0	0.9	0.062	0.902
CEP135 (interacts with) PRKACA	human PPI				9606.ENSP00000257287	9606.ENSP00000309591	0	0.9	0	0.9
CEP135 (interacts with) PRKAR2B	human PPI				9606.ENSP00000257287	9606.ENSP00000265717	0	0.9	0	0.9
CEP135 (interacts with) MIB1	human PPI				9606.ENSP00000257287	9606.ENSP00000261537	0.507	0	0	0.507
AP3B1 (interacts with) TXNDC5	human PPI				9606.ENSP00000255194	9606.ENSP00000369081	0	0.9	0.05	0.9
AP3B1 (interacts with) MARK3	human PPI				9606.ENSP00000255194	9606.ENSP00000411397	0	0.9	0.052	0.901
AP3B1 (interacts with) RAB5C	human PPI				9606.ENSP00000255194	9606.ENSP00000447053	0	0.9	0	0.9
AP3B1 (interacts with) ARF6	human PPI				9606.ENSP00000255194	9606.ENSP00000298316	0.452	0	0.063	0.465
AP3B1 (interacts with) VPS39	human PPI				9606.ENSP00000255194	9606.ENSP00000335193	0.127	0.36	0.171	0.496
AKAP9 (interacts with) PCNT	human PPI				9606.ENSP00000348573	9606.ENSP00000352572	0.348	0.9	0.079	0.934
AKAP9 (interacts with) TUBGCP2	human PPI				9606.ENSP00000348573	9606.ENSP00000446093	0.294	0.9	0.065	0.928
AKAP9 (interacts with) CDK1	human PPI				9606.ENSP00000348573	9606.ENSP00000378699	0	0.9	0.049	0.9
AKAP9 (interacts with) CNTRL	human PPI				9606.ENSP00000348573	9606.ENSP00000362962	0.067	0.9	0.065	0.905
AKAP9 (interacts with) PDE4DIP	human PPI				9606.ENSP00000348573	9606.ENSP00000358363	0.802	0	0.077	0.809
AKAP9 (interacts with) CEP250	human PPI				9606.ENSP00000348573	9606.ENSP00000380661	0	0.9	0.061	0.902
AKAP9 (interacts with) MARK3	human PPI				9606.ENSP00000348573	9606.ENSP00000411397	0	0.9	0.072	0.903
AKAP9 (interacts with) HMMR	human PPI				9606.ENSP00000348573	9606.ENSP00000377492	0	0.9	0	0.9
AKAP9 (interacts with) CDK5RAP2	human PPI				9606.ENSP00000348573	9606.ENSP00000343818	0.472	0.9	0.086	0.947
AKAP9 (interacts with) CEP97	human PPI				9606.ENSP00000348573	9606.ENSP00000342510	0.1	0.9	0.062	0.908
AKAP9 (interacts with) PRKACA	human PPI				9606.ENSP00000348573	9606.ENSP00000309591	0.509	0.9	0	0.948
AKAP9 (interacts with) RAB8A	human PPI				9606.ENSP00000348573	9606.ENSP00000300935	0	0.9	0	0.9
AKAP9 (interacts with) NINL	human PPI				9606.ENSP00000348573	9606.ENSP00000278886	0	0.9	0	0.9
AKAP9 (interacts with) PRKAR2B	human PPI				9606.ENSP00000348573	9606.ENSP00000265717	0.736	0.9	0	0.972
AKAP9 (interacts with) PRKAR2A	human PPI				9606.ENSP00000348573	9606.ENSP00000265563	0.562	0.9	0	0.954
AKAP9 (interacts with) TUBGCP3	human PPI				9606.ENSP00000348573	9606.ENSP00000261965	0.328	0.9	0.061	0.931
AKAP9 (interacts with) CEP135	human PPI				9606.ENSP00000348573	9606.ENSP00000257287	0	0.9	0.061	0.902
AKAP9 (interacts with) AP3B1	human PPI				9606.ENSP00000348573	9606.ENSP00000255194	0	0.9	0	0.9
PRKAR2B (interacts with) RHOA	human PPI				9606.ENSP00000265717	9606.ENSP00000400175	0.165	0.9	0.061	0.914
PRKAR2B (interacts with) RAB8A	human PPI				9606.ENSP00000265717	9606.ENSP00000300935	0	0.9	0	0.9
PRKAR2B (interacts with) TUBGCP2	human PPI				9606.ENSP00000265717	9606.ENSP00000446093	0	0.9	0	0.9
PRKAR2B (interacts with) SLC9A3R1	human PPI				9606.ENSP00000265717	9606.ENSP00000262613	0.052	0.9	0	0.901
PRKAR2B (interacts with) TUBGCP3	human PPI				9606.ENSP00000265717	9606.ENSP00000261965	0	0.9	0	0.9
PRKAR2A (interacts with) PRKAR2B	human PPI				9606.ENSP00000265563	9606.ENSP00000265717	0.82	0.9	0	0.981
PRKAR2A (interacts with) RHOA	human PPI				9606.ENSP00000265563	9606.ENSP00000400175	0.165	0.9	0.061	0.914
PRKAR2A (interacts with) SLC9A3R1	human PPI				9606.ENSP00000265563	9606.ENSP00000262613	0.052	0.9	0	0.901
AKAP8 (interacts with) PRKAR2B	human PPI				9606.ENSP00000269701	9606.ENSP00000265717	0	0.9	0	0.9
AKAP8 (interacts with) PRKAR2A	human PPI				9606.ENSP00000269701	9606.ENSP00000265563	0.379	0.9	0	0.935
GORASP1 (interacts with) RAB1A	human PPI				9606.ENSP00000313869	9606.ENSP00000387286	0.266	0.9	0.055	0.924
GORASP1 (interacts with) LMAN2	human PPI				9606.ENSP00000313869	9606.ENSP00000303366	0	0.9	0.055	0.901
GORASP1 (interacts with) RAB2A	human PPI				9606.ENSP00000313869	9606.ENSP00000262646	0	0.9	0.062	0.902
AGPS (interacts with) TYSND1	human PPI				9606.ENSP00000264167	9606.ENSP00000287078	0	0.9	0	0.9
AGPS (interacts with) GORASP1	human PPI				9606.ENSP00000264167	9606.ENSP00000313869	0.539	0	0	0.539
TLE1 (interacts with) TLE3	human PPI				9606.ENSP00000365682	9606.ENSP00000452871	0	0.9	0	0.9
ADAMTS1 (interacts with) ADAMTS6	human PPI				9606.ENSP00000284984	9606.ENSP00000370443	0	0.9	0.061	0.902
ACSL3 (interacts with) PPT1	human PPI				9606.ENSP00000350012	9606.ENSP00000394863	0.05	0.6	0.055	0.609
ETFA (interacts with) RAB1A	human PPI				9606.ENSP00000452762	9606.ENSP00000387286	0.363	0	0.138	0.427
ETFA (interacts with) NUP210	human PPI				9606.ENSP00000452762	9606.ENSP00000254508	0.403	0	0.059	0.414
NDUFAF2 (interacts with) NDUFB9	human PPI				9606.ENSP00000296597	9606.ENSP00000276689	0	0.9	0.154	0.911
NDUFB9 (interacts with) PRKACA	human PPI				9606.ENSP00000276689	9606.ENSP00000309591	0	0.6	0.061	0.608
NDUFB9 (interacts with) POR	human PPI				9606.ENSP00000276689	9606.ENSP00000419970	0.4	0	0	0.4
ECSIT (interacts with) NDUFAF2	human PPI				9606.ENSP00000270517	9606.ENSP00000296597	0	0.9	0.085	0.904
ECSIT (interacts with) NDUFB9	human PPI				9606.ENSP00000270517	9606.ENSP00000276689	0	0.9	0.227	0.919
ECSIT (interacts with) ITGB1	human PPI				9606.ENSP00000270517	9606.ENSP00000379350	0.777	0	0	0.777
ECSIT (interacts with) NDUFAF1	human PPI				9606.ENSP00000270517	9606.ENSP00000260361	0.895	0.9	0.099	0.989
NDUFAF1 (interacts with) NDUFAF2	human PPI				9606.ENSP00000260361	9606.ENSP00000296597	0	0.9	0.069	0.903
NDUFAF1 (interacts with) NDUFB9	human PPI				9606.ENSP00000260361	9606.ENSP00000276689	0	0.9	0.178	0.914
ACAD9 (interacts with) ETFA	human PPI				9606.ENSP00000312618	9606.ENSP00000452762	0.36	0	0.132	0.421
ACAD9 (interacts with) NDUFAF2	human PPI				9606.ENSP00000312618	9606.ENSP00000296597	0	0.9	0	0.9
ACAD9 (interacts with) NDUFB9	human PPI				9606.ENSP00000312618	9606.ENSP00000276689	0	0.9	0.078	0.903
ACAD9 (interacts with) ECSIT	human PPI				9606.ENSP00000312618	9606.ENSP00000270517	0.788	0.9	0.077	0.978
ACAD9 (interacts with) NDUFAF1	human PPI				9606.ENSP00000312618	9606.ENSP00000260361	0.888	0.9	0.061	0.988
TRMT1 (interacts with) TXNDC5	human PPI				9606.ENSP00000466967	9606.ENSP00000369081	0.387	0	0.063	0.401
NGDN (interacts with) TRMT1	human PPI				9606.ENSP00000386134	9606.ENSP00000466967	0.064	0	0.536	0.547
NGDN (interacts with) NOL10	human PPI				9606.ENSP00000386134	9606.ENSP00000371101	0.927	0	0.897	0.992
NGDN (interacts with) RRP9	human PPI				9606.ENSP00000386134	9606.ENSP00000232888	0.651	0.54	0.912	0.984
NGDN (interacts with) RBM28	human PPI				9606.ENSP00000386134	9606.ENSP00000223073	0	0	0.903	0.903
NOL10 (interacts with) TRMT1	human PPI				9606.ENSP00000371101	9606.ENSP00000466967	0	0	0.744	0.744
NOL10 (interacts with) RRP9	human PPI				9606.ENSP00000371101	9606.ENSP00000232888	0.651	0	0.897	0.962
NOL10 (interacts with) RBM28	human PPI				9606.ENSP00000371101	9606.ENSP00000223073	0	0	0.899	0.899
DDX21 (interacts with) LARP7	human PPI				9606.ENSP00000346120	9606.ENSP00000422626	0.41	0	0.154	0.48
DDX21 (interacts with) NGDN	human PPI				9606.ENSP00000346120	9606.ENSP00000386134	0.171	0	0.461	0.534
DDX21 (interacts with) NOL10	human PPI				9606.ENSP00000346120	9606.ENSP00000371101	0.118	0	0.479	0.521
DDX21 (interacts with) TOP2A	human PPI				9606.ENSP00000346120	9606.ENSP00000411532	0.372	0	0.158	0.449
DDX21 (interacts with) MPHOSPH10	human PPI				9606.ENSP00000346120	9606.ENSP00000244230	0.171	0	0.32	0.412
DDX21 (interacts with) RRP9	human PPI				9606.ENSP00000346120	9606.ENSP00000232888	0	0	0.462	0.462
DDX21 (interacts with) RBM28	human PPI				9606.ENSP00000346120	9606.ENSP00000223073	0.261	0	0.567	0.666
DDX10 (interacts with) NOL10	human PPI				9606.ENSP00000314348	9606.ENSP00000371101	0.269	0	0.899	0.923
DDX10 (interacts with) NGDN	human PPI				9606.ENSP00000314348	9606.ENSP00000386134	0.171	0	0.872	0.889
DDX10 (interacts with) TRMT1	human PPI				9606.ENSP00000314348	9606.ENSP00000466967	0.129	0	0.684	0.712
DDX10 (interacts with) DDX21	human PPI				9606.ENSP00000314348	9606.ENSP00000346120	0	0	0.545	0.545
DDX10 (interacts with) PABPC4	human PPI				9606.ENSP00000314348	9606.ENSP00000361949	0.371	0	0.088	0.401
DDX10 (interacts with) PABPC1	human PPI				9606.ENSP00000314348	9606.ENSP00000313007	0.371	0	0.088	0.401
DDX10 (interacts with) MPHOSPH10	human PPI				9606.ENSP00000314348	9606.ENSP00000244230	0.188	0	0.867	0.888
DDX10 (interacts with) FKBP15	human PPI				9606.ENSP00000314348	9606.ENSP00000238256	0.085	0	0.83	0.837
DDX10 (interacts with) RRP9	human PPI				9606.ENSP00000314348	9606.ENSP00000232888	0	0	0.869	0.869
DDX10 (interacts with) RBM28	human PPI				9606.ENSP00000314348	9606.ENSP00000223073	0.157	0	0.902	0.913
DDX10 (interacts with) EXOSC5	human PPI				9606.ENSP00000314348	9606.ENSP00000221233	0.057	0	0.636	0.642
MPHOSPH10 (interacts with) NOL10	human PPI				9606.ENSP00000244230	9606.ENSP00000371101	0.96	0	0.889	0.995
MPHOSPH10 (interacts with) NGDN	human PPI				9606.ENSP00000244230	9606.ENSP00000386134	0.651	0.54	0.853	0.974
MPHOSPH10 (interacts with) TRMT1	human PPI				9606.ENSP00000244230	9606.ENSP00000466967	0	0	0.468	0.468
MPHOSPH10 (interacts with) RRP9	human PPI				9606.ENSP00000244230	9606.ENSP00000232888	0.798	0.9	0.857	0.996
MPHOSPH10 (interacts with) RBM28	human PPI				9606.ENSP00000244230	9606.ENSP00000223073	0	0.9	0.902	0.989
FKBP15 (interacts with) NOL10	human PPI				9606.ENSP00000238256	9606.ENSP00000371101	0.11	0	0.83	0.842
FKBP15 (interacts with) NGDN	human PPI				9606.ENSP00000238256	9606.ENSP00000386134	0.11	0	0.657	0.681
FKBP15 (interacts with) MPHOSPH10	human PPI				9606.ENSP00000238256	9606.ENSP00000244230	0.11	0	0.583	0.613
FKBP15 (interacts with) IMPDH2	human PPI				9606.ENSP00000238256	9606.ENSP00000321584	0	0	0.445	0.445
FKBP15 (interacts with) RRP9	human PPI				9606.ENSP00000238256	9606.ENSP00000232888	0.11	0	0.645	0.67
FKBP15 (interacts with) RBM28	human PPI				9606.ENSP00000238256	9606.ENSP00000223073	0.094	0	0.833	0.842
RRP9 (interacts with) TRMT1	human PPI				9606.ENSP00000232888	9606.ENSP00000466967	0	0	0.846	0.846
RBM28 (interacts with) RRP9	human PPI				9606.ENSP00000223073	9606.ENSP00000232888	0	0.9	0.897	0.989
RBM28 (interacts with) TRMT1	human PPI				9606.ENSP00000223073	9606.ENSP00000466967	0	0	0.818	0.818
AATF (interacts with) TRMT1	human PPI				9606.ENSP00000477848	9606.ENSP00000466967	0	0	0.536	0.536
AATF (interacts with) NGDN	human PPI				9606.ENSP00000477848	9606.ENSP00000386134	0.445	0	0.905	0.945
AATF (interacts with) NOL10	human PPI				9606.ENSP00000477848	9606.ENSP00000371101	0.904	0	0.897	0.989
AATF (interacts with) DDX21	human PPI				9606.ENSP00000477848	9606.ENSP00000346120	0.116	0	0.436	0.48
AATF (interacts with) DDX10	human PPI				9606.ENSP00000477848	9606.ENSP00000314348	0.269	0	0.899	0.923
AATF (interacts with) MPHOSPH10	human PPI				9606.ENSP00000477848	9606.ENSP00000244230	0.889	0	0.853	0.983
AATF (interacts with) FKBP15	human PPI				9606.ENSP00000477848	9606.ENSP00000238256	0.11	0	0.635	0.661
AATF (interacts with) RRP9	human PPI				9606.ENSP00000477848	9606.ENSP00000232888	0.129	0	0.903	0.912
AATF (interacts with) RBM28	human PPI				9606.ENSP00000477848	9606.ENSP00000223073	0	0	0.896	0.896
ACADM (interacts with) ETFA	human PPI				9606.ENSP00000359871	9606.ENSP00000452762	0.574	0	0.702	0.868
AASS (interacts with) ACADM	human PPI				9606.ENSP00000377040	9606.ENSP00000359871	0.446	0	0.063	0.459

## Sheet: Table 6
Table S6: 11 topological parameters of the Core network nodes using cytoHubba
node_name	MCC	DMNC	MNC	Degree	EPC	BottleNeck	EcCentricity	Closeness	Radiality	Betweenness	Stress	ClusteringCoefficient	Reference	DOI or Pubmed ID	Notes
KIF20A	9.22337e+13	1.03975	27	27	17.08	1	0.16667	48.4833	6.82353	10.9662	168	0.80342	Drug repurposing for coronavirus (SARS-CoV-2) based on gene co-expression network analysis (nature.com)	https://doi.org/10.1038/s41598-021-01410-3	The analysis shows the gene is a validated drug target
CHEK1	9.22337e+13	1.03788	26	26	16.695	2	0.16667	47.9833	6.81176	13.2354	186	0.81231	Computational assessment of saikosaponins as adjuvant treatment for COVID-19: molecular docking, dynamics, and network pharmacology analysis | SpringerLink	https://doi.org/10.1007/s11030-021-10183-w	CHEK1 was predicted to be a potential drug target for saikosaponins to probably enhance immune response against COVID-19.
ANLN	9.22337e+13	1.1022	21	21	15.045	1	0.16667	45.3167	6.74118	1.93605	30	0.92857	To the best of our knowledge no literature was found to relate ANLN to COVID-19
FANCI	9.22337e+13	1.08557	24	24	15.921	1	0.16667	46.9833	6.78824	5.05683	80	0.87319	To the best of our knowledge no literature was found to relate FANCI to COVID-19
ARHGAP11A	9.22337e+13	1.1022	21	21	15.239	1	0.16667	45.3167	6.74118	2.03701	30	0.92857	To the best of our knowledge no literature was found to relate ARHGAP11A to COVID-19
NCAPG	9.22337e+13	0.96653	29	29	17.586	2	0.16667	49.4833	6.84706	31.4215	344	0.72906	Systems Biology and Bioinformatics approach to Identify blood based signatures molecules and drug targets of patient with COVID-19 - PubMed (nih.gov)	10.1016/j.imu.2021.100840	Expression analysis showed the gene as DEG and a hub node in the network between DEGs and DEMS
PRIM1	9.22337e+13	0.89585	23	23	15.495	2	0.16667	46.65	6.78824	144.972	1782	0.73123	A SARS-CoV-2 protein interaction map reveals targets for drug repurposing (nature.com)	https://doi.org/10.1038/s41586-020-2286-9	The gene directly interacts with SARS-CoV-2 protein
CDK1	9.22337e+13	0.83097	33	33	17.464	17	0.2	53.3667	7.07059	347.061	7864	0.60038	Bioinformatics and machine learning approach identifies potential drug targets and pathways in COVID-19	https://doi.org/10.1093/bib/bbab120	CDK1 was predicted to be central hub gene through differential gene expression analysis between patients with COVID-19 and healthy individuals
BUB1B	9.22337e+13	0.90083	31	31	17.447	5	0.2	52.3667	7.04706	205.89	6948	0.66452	Drug repurposing for coronavirus (SARS-CoV-2) based on gene co-expression network analysis (nature.com)	https://doi.org/10.1038/s41598-021-01410-3	The gene is identified as a drug target
RAD51	9.22337e+13	1.04973	22	22	15.998	1	0.2	47.7	6.92941	85.9818	4498	0.87013	Frontiers | Evolutionarily Conserved Long Non-coding RNA Regulates Gene Expression in Cytokine Storm During COVID-19 | Bioengineering and Biotechnology (frontiersin.org)	https://doi.org/10.3389/fbioe.2020.582953	The fusion of AD51 with AS1 works as lncRNA that targets cytokines in response to COVID-19
TOP2A	9.22337e+13	1.01208	28	28	16.937	1	0.2	50.7	7	119.482	5512	0.77249	Systems Biology and Bioinformatics approach to Identify blood based signatures molecules and drug targets of patient with COVID-19 - PubMed (nih.gov)	10.1016/j.imu.2021.100840	TOP2A gene was identified among the central hub genes and a potential drug target.
MAD2L1	9.22337e+13	0.85075	30	30	17.072	1	0.2	51.8667	7.03529	232.349	6220	0.63448	To the best of our knowledge no literature was found to relate MAD2L1 to COVID-19
HMMR	9.22337e+13	1.02869	27	27	17.001	1	0.2	50.2	6.98824	109.925	5342	0.79487	To the best of our knowledge no literature was found to relate HMMR to COVID-19
CENPF	9.22337e+13	0.98088	28	29	17.194	2	0.2	51.3667	7.02353	283.351	6424	0.69704	https://www.nature.com/articles/s41586-020-2286-9	https://doi.org/10.1038/s41586-020-2286-9	The gene directly interacts with SARS-CoV-2 protein
EXO1	9.22337e+13	0.93706	30	30	17.037	1	0.2	51.7	7.02353	156.925	5982	0.69885	To the best of our knowledge no literature was found to relate EXO1 to COVID-19
WDHD1	9.22337e+13	0.92543	28	28	16.987	1	0.2	50.7	7	179.074	6258	0.70635	To the best of our knowledge no literature was found to relate WDHD1 to COVID-19
PBK	9.22337e+13	0.96702	28	28	16.918	2	0.16667	50.9833	6.97647	215.787	10016	0.7381	To the best of our knowledge no literature was found to relate PBK to COVID-19
ATAD2	9.22337e+13	0.93829	21	21	15.216	1	0.16667	47.4833	6.89412	147.327	7414	0.79048	Frontiers | Pulmonary Mesenchymal Stem Cells in Mild Cases of COVID-19 Are Dedicated to Proliferation; In Severe Cases, They Control Inflammation, Make Cell Dispersion, and Tissue Regeneration | Immunology (frontiersin.org)	https://doi.org/10.3389/fimmu.2021.780900	The analysis shows the gene as a DEG that is upregulated in COVID-19 patients
RACGAP1	9.22337e+13	0.90773	25	25	16.122	13	0.16667	49.4833	6.94118	223.987	9526	0.72	To the best of our knowledge no literature was found to relate RACGAP1 to COVID-19
KIF23	9.22337e+13	0.88042	31	33	17.439	23	0.16667	54.4833	7.10588	1009.61	15026	0.57197	Bioinformatics and machine learning approach identifies potential drug targets and pathways in COVID-19 - PMC (nih.gov)	10.1093/bib/bbab120	The gene is identified as DEG and a hub node in the PPI network
RRM2	9.22337e+13	0.79483	34	35	17.828	18	0.16667	55.8167	7.15294	1344.88	14082	0.53613	Drug repurposing for coronavirus (SARS-CoV-2) based on gene co-expression network analysis (nature.com)	https://doi.org/10.1038/s41598-021-01410-3	The gene is identified as a promising drug target
POLQ	41932758067248	0.94574	20	20	15.01	1	0.16667	46.8167	6.87059	138.385	7204	0.81053	To the best of our knowledge no literature was found to relate POLQ to COVID-19
EZH2	1307678001842	0.88884	18	18	13.756	1	0.2	46.7	6.95294	445.873	4660	0.79085	EZH2-mediated H3K27me3 inhibits ACE2 expression - PMC (nih.gov)	10.1016/j.bbrc.2020.04.010	The gene is proposed as a drug target with antibody H3K27me3 to suppress ACE2
DEPDC1B	1307674368000	1.05156	15	15	13.096	1	0.16667	42.3167	6.67059	0	0	1	Multi-omic analysis reveals enriched pathways associated with COVID-19 and COVID-19 severity | PLOS ONE	10.1016/j.bbrc.2020.04.010	The gene is identified as a biomarker for COVID-19
CDC25A	174356583122	0.89049	17	17	14.183	8	0.16667	44.3167	6.76471	134.245	654	0.80882	To the best of our knowledge no literature was found to relate CDC25A to COVID-19
TK1	87178654080	0.99147	15	15	12.375	1	0.2	44.0333	6.83529	42.9847	2560	0.94286	To the best of our knowledge no literature was found to relate TK1 to COVID-19
E2F7	87178291200	1.02476	14	14	13.159	1	0.16667	41.8167	6.65882	0	0	1	To the best of our knowledge no literature was found to relate E2F7 to COVID-19
POLA1	6231017664	0.79334	18	18	12.913	1	0.16667	43.9833	6.71765	103.169	1400	0.70588	To the best of our knowledge no literature was found to relate POLA1 to COVID-19
MYB	730803	0.35721	25	26	12.073	22	0.25	48.6667	6.89412	2370.89	55120	0.26154	Drug repurposing for coronavirus (SARS-CoV-2) based on gene co-expression network analysis | Scientific Reports (nature.com)	https://doi.org/10.1038/s41598-021-01410-3	MYB a hub transcription factor in the TF-gene network based on gene expression profiling of SARS-CoV patients
POLA2	368064	0.71711	12	12	9.912	3	0.16667	39.9833	6.54118	39.1194	666	0.74242	To the best of our knowledge no literature was found to relate POLA1 to COVID-19
CCNE2	5760	0.75809	8	8	8.674	1	0.16667	38.65	6.57647	0.26667	4	0.92857	Bioinformatics and machine learning approach identifies potential drug targets and pathways in COVID-19 - PMC (nih.gov)	10.1093/bib/bbab120	Differentially expressed
PRIM2	5184	0.66826	9	9	7.458	2	0.16667	38.3167	6.49412	21.4456	360	0.77778	Analysis of the SARS-CoV-2-host protein interaction network reveals new biology and drug candidates: focus on the spike surface glycoprotein and RNA polymerase (nih.gov)	https://doi.org/10.1080/17460441.2021.1909566	The gene is directly interacting with SARS-CoV-2 NSP1 protein
hsa-mir-93-5p	162	0.54881	7	19	8.288	14	0.14286	44.6595	6.63529	988.203	28348	0.08772	Detection of SARS-CoV-2 infection by microRNA profiling of the upper respiratory tract | PLOS ONEA network-based systems biology approach for identification of shared Gene signatures between male and female in COVID-19 datasets	https://doi.org/10.1371/journal.pone.0265670https://doi.org/10.1016/j.imu.2021.100702	- It was found that the miRNA could be used as a classifier for COVID-19 Patients - miR 93-5p was found to be highly interacting with hub genes concluded in the paper
hsa-mir-17-5p	161	0.54881	7	18	8.495	1	0.14286	43.9929	6.61176	820.203	25758	0.09804	A network-based systems biology approach for identification of shared Gene signatures between male and female in COVID-19 datasets	https://doi.org/10.1016/j.imu.2021.100702	miR 17-5p was found to be highly interacting with hub genes concluded in the paper
DCTPP1	121	0.64826	5	6	4.934	2	0.14286	35.3262	6.24706	168	1516	0.66667	The aging transcriptome and cellular landscape of the human lung in relation to SARS-CoV-2 | Nature Communications	https://doi.org/10.1038/s41467-020-20323-9	The results indicate that the gene is interacting with SARS-CoV-2 besides decreasing in expression generally with age
SARS-CoV2 nsp1	24	0.56839	4	4	4.053	1	0.14286	30.5762	5.84706	0	0	1	COVID-19 gene
CIT	13	0.47366	4	5	3.962	2	0.14286	36.1595	6.31765	36.0889	90	0.5	To the best of our knowledge no literature was found to relate CIT to COVID-19
hsa-let-7i-5p may act as a regulator for entering of SARS-CoV-2 when binded to TMPRSS	10	0.30898	3	9	4.374	7	0.16667	38.5667	6.50588	978.154	2672	0.05556	Tmprss2 specific miRNAs as promising regulators for SARS-CoV-2 entry checkpoint - PMC (nih.gov)	https://doi.org/10.1016/j.virusres.2020.198275	miRNA as a regulator for entering SARS-CoV-2 when bound to TMPRSS
hsa-mir-103a-3p	9	0	1	9	3.663	2	0.2	40.5333	6.68235	608.956	3764	0	High affinity of host human microRNAs to SARS-CoV-2 genome: An in silico analysis - ScienceDirect	https://doi.org/10.1016/j.ncrna.2020.11.005	The miRNA has 3 potential binding sites on the SARS-CoV-2 genome
hsa-mir-107	8	0	1	8	3.801	7	0.2	39.8667	6.65882	440.956	3394	0	High affinity of host human microRNAs to SARS-CoV-2 genome: An in silico analysis - ScienceDirect	https://doi.org/10.1016/j.ncrna.2020.11.005	The miRNA has 3 potential binding sites on the SARS-CoV-2 genome
NAV2	4	0	1	4	2.682	2	0.16667	33.65	6.25882	117.103	2078	0	Identification of homologous human miRNAs as antivirals towards COVID‐19 genome - Singh - 2021 - ADVANCES IN CELL AND GENE THERAPY - Wiley Online Library	https://doi.org/10.1002/acg2.114	The gene directly interacts with miRNA and plays an important role as anti-viral
MYBL2	3	0	1	3	1.728	1	0.16667	26.7833	5.50588	2.66667	6	0	Frontiers | Pulmonary Mesenchymal Stem Cells in Mild Cases of COVID-19 Are Dedicated to Proliferation; In Severe Cases, They Control Inflammation, Make Cell Dispersion, and Tissue Regeneration | Immunology (frontiersin.org)	https://doi.org/10.3389/fimmu.2021.780900	The gene is identified as an upregulated DEG in case of COVID-19
ERG	3	0	1	3	1.291	4	0.16667	24.2333	5.08235	496	10852	0	Covid-19 pathogenesis in prostatic cancer and TMPRSS2-ERG regulatory genetic pathway - PMC (nih.gov)	10.1016/j.meegid.2020.104669	The analysis showed that a mutation resulted in the fusion of TMPRSS and ERG increased the susceptibility of COVID-19
OAS1	2	0	1	2	2.456	2	0.14286	33.1595	6.18824	168	556	0	Multi-ancestry fine mapping implicates OAS1 splicing in risk of severe COVID-19 | Nature Genetics	https://doi.org/10.1038/s41588-021-00996-8	The gene affects COVID-19 severity.
PLSCR4	2	0	1	2	2.062	1	0.125	28.794	5.67059	0.22222	4	0	To the best of our knowledge no literature was found to relate PLSCR4 to COVID-19
WEE1	2	0	1	2	2.221	1	0.125	28.794	5.67059	0.22222	4	0	To the best of our knowledge no literature was found to relate WEE1 to COVID-19
TTC9	2	0	1	2	2.069	1	0.125	28.794	5.67059	0.22222	4	0	To the best of our knowledge no literature was found to relate TTC9 to COVID-19
LDLR	2	0	1	2	2.406	1	0.125	28.794	5.67059	0.22222	4	0	To the best of our knowledge no literature was found to relate LDLR to COVID-19
MYO1D	2	0	1	2	2.132	1	0.125	28.794	5.67059	0.22222	4	0	To the best of our knowledge no literature was found to relate MYO1D to COVID-19
BAMBI	2	0	1	2	2.138	1	0.125	28.794	5.67059	0.22222	4	0	Exploration and validation of related hub gene expression during SARS-CoV-2 infection of human bronchial organoids - PMC (nih.gov)	https://doi.org/10.1186/s40246-021-00316-5	Expression analysis showed the gene as an upregulated DEG in COVID-19 patients
DENND5B	2	0	1	2	2.102	1	0.125	28.794	5.67059	0.22222	4	0	To the best of our knowledge no literature was found to relate DENND5B to COVID-19
MED12L	2	0	1	2	2.268	1	0.125	28.794	5.67059	0.22222	4	0	MicroRNAs as the Potential Regulators of SARS-CoV-2 Infection and Modifiers of the COVID-19 Clinical Features | SpringerLink	https://doi.org/10.1134/S0026893322010034	The gene is considered a target of miRNA that works as a precursor for SARS-CoV-2
CEP97	2	0	1	2	1.919	1	0.125	28.794	5.67059	0.22222	4	0	SARS-CoV-2 susceptibility and COVID-19 disease severity are associated with genetic variants affecting gene expression in a variety of tissues (cell.com)	https://doi.org/10.1016/j.celrep.2021.110020	The analysis shows that genetic variation in this gene may cause susceptibility
ZNF367	2	0	1	2	2.189	1	0.125	28.794	5.67059	0.22222	4	0	To the best of our knowledge no literature was found to relate ZNF367 to COVID-19
SPATS2L	2	0	1	2	1.468	1	0.16667	27.6667	5.71765	0.5	4	0	Frontiers | Identifying Transcriptomic Signatures and Rules for SARS-CoV-2 Infection | Cell and Developmental Biology (frontiersin.org)	doi.org/10.3389/fcell.2020.627302	It is indicated as a biomarker for COVID-19
CCNE1	2	0	1	2	1.394	1	0.16667	27.6667	5.71765	0.5	4	0	https://www.mdpi.com/2218-273X/12/5/690/pdf?version=1652275168	https://doi.org/10.3390/biom12050690	The gene is identified as immune biomarker for COVID-19
TJP1	2	0	1	2	1.421	1	0.16667	27.6667	5.71765	0.5	4	0	Single‐cell analysis identified lung progenitor cells in COVID‐19 patients - PMC (nih.gov)	https://doi.org/10.1111/cpr.12931	Expression analysis showed the gene as an upregulated DEG in COVID-19 patients
RBM24	2	0	1	2	1.476	1	0.16667	27.6667	5.71765	0.5	4	0	Exploration and validation of related hub gene expression during SARS-CoV-2 infection of human bronchial organoids - PMC (nih.gov)	10.1186/s40246-021-00316-5	Expression analysis showed the gene as an upregulated DEG in COVID-19 patients
ZCCHC2	2	0	1	2	1.573	1	0.16667	27.6667	5.71765	0.5	4	0	Bioinformatics analyses of significant genes, related pathways, and candidate diagnostic biomarkers and molecular targets in SARS-CoV-2/COVID-19 - PMC (nih.gov)	10.1016/j.genrep.2020.100956	The gene is identified as an upregulated DEG
HMOX1	2	0	1	2	1.157	2	0.14286	19.3405	4.11765	168	3620	0	Frontiers | Identification of Novel SARS-CoV-2 Drug Targets by Host MicroRNAs and Transcription Factors Co-regulatory Interaction Network Analysis | Genetics (frontiersin.org)	https://doi.org/10.3389/fgene.2020.571274	Network analysis shows the gene as the hub gene in the regulatory network of COVID-19 and directly interacts with SARS-CoV-2 protein ORF3a
hsa-mir-429	2	0	1	2	1.938	5	0.2	31.1	6	648	14456	0	Frontiers | Identification of Novel SARS-CoV-2 Drug Targets by Host MicroRNAs and Transcription Factors Co-regulatory Interaction Network Analysis | Genetics (frontiersin.org)	https://doi.org/10.3389/fgene.2020.571274	Expression analysis resulted in identifying the miRNAs as a downregulated DEM in COVID-19 and it is anti-viral
SARS-CoV2 nsp13	2	0	1	2	2.514	1	0.16667	32.8167	6.22353	2.32071	38	0	COVID-19 gene
SARS-CoV2 nsp12	2	0	1	2	1.218	1	0.16667	23.2167	4.98824	1	2	0	COVID-19 gene
IGF1	1	0	1	2	1.875	1	0.2	30.4667	5.92941	18.2283	90	0	The effect of IGF-1 plasma concentration on COVID-19 severity - PMC (nih.gov)	https://doi.org/10.1016/j.micpath.2022.105416	Its suppression is biomarker for severity of COVID-19
GTF2F2	1	0.30779	2	3	2.144	2	0.2	31.1333	5.95294	168	3618	0.33333	Consensus transcriptional regulatory networks of coronavirus-infected human cells | Scientific Data (nature.com)	https://doi.org/10.1038/s41597-020-00628-6	Network analysis show high confidence interaction between the gene and SARS-CoV-2 nsp replicase
CCNA1	1	0.64826	5	6	6.009	2	0.2	37.1167	6.44706	105.921	1630	0.66667	Bioinformatics and machine learning approach identifies potential drug targets and pathways in COVID-19 - PMC (nih.gov)	https://doi.org/10.1093/bib/bbab120	Differentially expressed
UCHL1	1	0.30779	2	3	3.213	1	0.2	35.2833	6.38824	39.8506	494	0.33333	Biomarkers and Immune Repertoire Metrics Identified by Peripheral Blood Transcriptomic Sequencing Reveal the Pathogenesis of COVID-19 - PMC (nih.gov)	10.3389/fimmu.2021.677025	The gene is biomarker for COVID-19
SLU7	1	0.30779	2	3	2.045	1	0.2	31.1333	5.95294	85	3616	0.33333	Frontiers | Integrative In Silico Investigation Reveals the Host-Virus Interactions in Repurposed Drugs Against SARS-CoV-2 | Bioinformatics (frontiersin.org)	https://doi.org/10.1016/j.heliyon.2021.e06395	The analysis shows a direct interaction with the direct drug target and SARS-CoV-2 protein
TCF12	1	0	1	2	1.848	2	0.2	30.4667	5.92941	81	3612	0	Lung transcriptome of a COVID-19 patient and systems biology predictions suggest impaired surfactant production which may be druggable by surfactant therapy (nature.com)	https://doi.org/10.1038/s41598-020-76404-8	The gene directly interacts with SARS-CoV-2 NSP12
IRF4	1	0.30779	2	3	1.186	1	0.125	23.7441	5.2	0	0	0.33333	In silico analysis of altered expression of long non-coding RNA in SARS-CoV-2 infected cells and their possible regulation by STAT1, STAT3 and interferon regulatory factors - ScienceDirect	https://doi.org/10.1016/j.heliyon.2021.e06395	The analysis shows the gene as a regulator for lncRNA that its expression is altered by COVID-19 infection
IFIT5	1	0	1	1	1.568	1	0.125	28.1274	5.64706	0	0	0	To the best of our knowledge no literature was found to relate IFIT5 to COVID-19
CAV1	1	0	1	1	1.315	1	0.16667	27	5.69412	0	0	0	Diltiazem inhibits SARS-CoV-2 cell attachment and internalization and decreases the viral infection in mouse lung - PubMed (nih.gov)	https://doi.org/10.1371/journal.pone.0262737	The gene was identified as drug target for COVID-19
hsa-mir-21-5p	1	0	1	1	1.088	1	0.14286	18.6738	4.09412	0	0	0	The noncoding and coding transcriptional landscape of theperipheral immune response in patients with COVID-19	https://doi.org/10.1002/ctm2.200	hsa-mir-21-5p was found to be significantly downregulated and involved in immune hyperactivation.
SCD	1	0	1	1	1.327	1	0.14286	25.9762	5.51765	0	0	0	Lipid‐based therapies against SARS‐CoV‐2 infection - PMC (nih.gov)	10.1002/rmv.2214.	The gene is suggested to be a drug target by inhibitors.
OLR1	1	0	1	1	1.26	1	0.14286	25.9762	5.51765	0	0	0	https://journals.plos.org/plosone/article/file?id=10.1371/journal.pone.0262737&type=printable	https://doi.org/10.1371/journal.pone.0262737	It was shown as a DEG
XK	1	0	1	1	1.174	1	0.14286	25.9762	5.51765	0	0	0	To the best of our knowledge no literature was found to relate XK to COVID-19
FRAS1	1	0	1	1	1.255	1	0.14286	25.9762	5.51765	0	0	0	To the best of our knowledge no literature was found to relate FRAS1 to COVID-19
SLC12A9	1	0	1	1	1.349	1	0.14286	25.9762	5.51765	0	0	0	To the best of our knowledge no literature was found to relate SLC12A9 to COVID-19
RGS16	1	0	1	1	1.26	1	0.14286	25.9762	5.51765	0	0	0	To the best of our knowledge no literature was found to relate RGS16 to COVID-19
SARS-CoV2 orf9b	1	0	1	1	1.354	1	0.125	24.4941	5.25882	0	0	0	COVID-19 gene
SARS-CoV2 orf3a	1	0	1	1	1.089	1	0.125	15.6893	3.12941	0	0	0	COVID-19 gene
SARS-CoV2 nsp9	1	0	1	1	1.209	1	0.16667	22.55	4.96471	0	0	0	COVID-19 gene
hsa-mir-15b-5p	0	0	1	1	1.858	1	0.2	29.8	5.90588	0	0	0	Human microRNA hsa-miR-15b-5p targets the RNA template component of the RNA-dependent RNA polymerase structure in severe acute respiratory syndrome coronavirus 2 - PubMed (nih.gov)	10.1080/15257770.2021.1950759	hsa-mir-15b-5p interacts with the RNA component of viral RdRp, thus may suppress viral replication and could be a potential antiviral agent and biomarker.
PSAT1	0	0	1	1	1.67	1	0.2	29.8	5.90588	0	0	0	To the best of our knowledge no literature was found to relate PSAT1 to COVID-19
CDC7	0	0.71324	6	6	7.255	1	0.2	36.7833	6.42353	0	0	1	To the best of our knowledge no literature was found to relate CDC7 to COVID-19
TXNDC5	0	0	1	1	1.901	1	0.2	29.8	5.90588	0	0	0	To the best of our knowledge no literature was found to relate TXNDC5 to COVID-19

## Sheet: Table 7
Table S7: Drug-gene interactions based on DGIdb
Gene	Drug	Interaction_types	Sources	PMIDs	Query score	Interaction score
CHEK1	OLAPARIB		CIViC	28490518	0.32	0.14
CHEK1	CISPLATIN		CIViC	28490518	0.06	0.03
CHEK1	GEMCITABINE		NCI	17245119	0.21	0.05
CHEK1	ETOPOSIDE		DTC	22364746	0.33	0.07
CHEK1	PALBOCICLIB		DTC		0.09	0.04
CDK1	CINNARIZINE		DTC	16680159	1.23	0.37
CDK1	FENOFIBRATE		DTC	16680159	0.3	0.09
CDK1	CLOFIBRATE		DTC	16680159	0.57	0.17
CDK1	SERTRALINE		DTC	16680159	0.41	0.12
CDK1	RUCAPARIB		DTC		0.13	0.04
CDK1	CLOTRIMAZOLE		DTC	16680159	0.28	0.08
TOP2A	PODOFILOX	inhibitor	TdgClinicalTrial|TEND	16061385|1334447|10783066|11752352|1845848|1331331	1.5	0.27
TOP2A	PACLITAXEL		TdgClinicalTrial		0.09	0.01
TOP2A	DAUNORUBICIN HYDROCHLORIDE	inhibitor	ChemblInteractions		0.26	0.02
TOP2A	DAUNORUBICIN CITRATE	inhibitor	ChemblInteractions		4.3	0.77
TOP2A	MITOXANTRONE	inhibitor	TdgClinicalTrial|NCI|TEND|GuideToPharmacology	10451375|11004693|18687447|11752352|9631585|9494516|11278845|9426516	2.31	0.21
TOP2A	ETOPOSIDE PHOSPHATE	inhibitor	ChemblInteractions		0.61	0.11
TOP2A	DAUNORUBICIN	inhibitor	DTC|TdgClinicalTrial|NCI	22260166|1963303|6380596|9494516	0.47	0.08
TOP2A	DOXORUBICIN	inhibitor	DTC|TdgClinicalTrial|ClearityFoundationClinicalTrial|TEND|GuideToPharmacology	21388138|17016621|17578914|17010609|17351394|26211460|11752352|20170164|17089011|22276998	1.28	0.12
TOP2A	DOXORUBICIN HYDROCHLORIDE	inhibitor	ChemblInteractions		0.13	0.02
TOP2A	EPIRUBICIN	inhibitor	TdgClinicalTrial|TEND|PharmGKB	14728934|16234514|17639997	1.72	0.15
TOP2A	IDARUBICIN	inhibitor	TdgClinicalTrial|TEND	10203104|8036155|12034365|11836027|11752352|10523799	0.96	0.17
TOP2A	VINCRISTINE		NCI	9494516	0.15	0.03
TOP2A	HYDROQUINONE		NCI	15833037	0.51	0.09
TOP2A	DIGITOXIN		DTC	16309315	0.48	0.09
TOP2A	MITOXANTRONE HYDROCHLORIDE	inhibitor	ChemblInteractions		0.27	0.02
TOP2A	TENIPOSIDE	inhibitor	TdgClinicalTrial|ChemblInteractions|NCI|TEND	8702194|16271071|17361331|17514873|11752352|16480143|9426516	5.92	1.06
TOP2A	DEXRAZOXANE	inhibitor	NCI	11179439|17652819|10194547|11046078|12911317|17115008|11752352|11984069|11332155	7.17	1.29
TOP2A	ETOPOSIDE	inhibitor	DTC|TdgClinicalTrial|ChemblInteractions|NCI|TEND|GuideToPharmacology	25466187|20006518|18258442|8823806|22867019|25240702|26291037|25003995|26216018|26292628|23360284|16271071|23920485|21435753|22867097|16759114|11678653|19386396|24931277|23566520|17361331|25922181|25941559|24507920|24775914|9485461|23353750|25815139|16309315|24012683|19691293|25800514|21644529|22620261|25945730|24334150|17514873|8870683|23711769|11752352|20863598|24095018|26264845|25799376|223647…	9.44	0.85
TOP2A	IDARUBICIN HYDROCHLORIDE	inhibitor	ChemblInteractions		0.61	0.06
TOP2A	AMSACRINE	inhibitor	DTC|NCI	1322791|8823806|10691026|8519659|19155103|22537681|17911018|8632768|19725581|11006484|11716434|11752352|25626146|11473732|1311390	4.88	0.88
TOP2A	VALRUBICIN	inhibitor	TdgClinicalTrial|ChemblInteractions|TEND	11752352|16019763	7.17	1.29
TOP2A	FLUOROURACIL		PharmGKB		0.16	0.01
HMMR	FLUOROURACIL		PharmGKB		0.16	0.15
HMMR	CYCLOPHOSPHAMIDE		PharmGKB		0.05	0.2
HMMR	EPIRUBICIN		PharmGKB		0.29	0.52
EXO1	FLUOROURACIL		PharmGKB		0.16	0.29
EXO1	CAPECITABINE		PharmGKB		0.12	0.86
PBK	GEFITINIB		CIViC	26745678	0.13	0.36
RACGAP1	MITOXANTRONE		DTC		0.21	0.02
RACGAP1	MITOXANTRONE HYDROCHLORIDE		DTC		0.27	0.03
RACGAP1	RALOXIFENE HYDROCHLORIDE		DTC		0.2	0.04
RACGAP1	ACRIFLAVINE		DTC		0.27	0.06
RACGAP1	PROCHLORPERAZINE EDISYLATE		DTC		0.54	0.11
RACGAP1	METHACYCLINE HYDROCHLORIDE		DTC		0.36	0.07
RRM2	GALLIUM NITRATE	inhibitor	ChemblInteractions	12776257|1335254|15651176	5.74	6.87
RRM2	GEMCITABINE	inhibitor	ClearityFoundationClinicalTrial|GuideToPharmacology|TTD		0.21	0.13
RRM2	CYTARABINE		PharmGKB	24024897	0.2	0.24
RRM2	FLUDARABINE PHOSPHATE	inhibitor	ChemblInteractions		0.72	0.86
RRM2	CLOFARABINE	inhibitor	ChemblInteractions|GuideToPharmacology		0.48	0.57
RRM2	CLADRIBINE	inhibitor	PharmGKB	24024897|17852710|16316309|19576186|9923554|19715446	2.01	2.4
RRM2	HYDROXYUREA	inhibitor	ChemblInteractions|GuideToPharmacology|TTD		0.61	0.74
RRM2	GEMCITABINE HYDROCHLORIDE	inhibitor	ChemblInteractions		0.61	0.74
MYB	FLUOROURACIL		NCI	15001837	0.33	0.39
MYB	DOXORUBICIN		NCI	15001837	0.18	0.44
MYB	PACLITAXEL		NCI	15001837	0.18	0.42
ERG	DOFETILIDE	blocker	ChemblInteractions		0.39	0.27
ERG	MEDROXYPROGESTERONE ACETATE		DTC		0.31	0.21
ERG	AMIODARONE HYDROCHLORIDE	blocker	ChemblInteractions		0.86	0.59
ERG	GUANIDINE HYDROCHLORIDE	blocker	ChemblInteractions		0.11	0.08
ERG	SOTALOL HYDROCHLORIDE	blocker	ChemblInteractions		1.08	0.74
ERG	DALFAMPRIDINE	blocker	ChemblInteractions		0.1	0.07
ERG	DAUNORUBICIN HYDROCHLORIDE		DTC		0.26	0.09
ERG	IDARUBICIN HYDROCHLORIDE		DTC		0.61	0.21
